# Supplementary material for: A Panel of Ancestry Informative Markers for the Complex Five-Way Admixed South African Coloured Population
Source: PLoS One. 2013 Dec 20;8(12):e82224. doi: 10.1371/journal.pone.0082224 (PMC3869660; doi:10.1371/journal.pone.0082224)
Supplement: Table S3 — 2000 AIMs. The top 2000 markers selected by our algorithm as AIMs for the South African Coloured population are found in table_s3.xls. The table presents information on the marker location, allele frequency and population pair that a marker was selected for. The list is ordered according to marker selection, i.e. the panel of 96 AIMs evaluated are the first 96 markers in the table. (XLS) [file pone.0082224.s014.xls]

## Sheet: Sheet1
snp1	chromosome	position	african_san_AF2	african_non_san_AF	european_AF	south_asian_AF	east_asian_AF	In3	pair_selected_for4	african_san_african_non_san_In	african_san_european_In	african_san_south_asian_In	african_san_east_asian_In	african_non_san_european_In	african_non_san_south_asian_In	african_non_san_east_asian_In	european_south_asian_In	european_east_asian_In	south_asian_east_asian_In		1. SNPs are listed in the order that they were selected by the algorithm. The first 96 SNPs in this list was used as the panel of 96 SNPs.
rs16838138	4	6058701	0.02222	0.1538	0.8404	0.8454	0.997717	0.398454	african_san + east_asian	0.0300084	0.410899	0.415777	0.631587	0.259005	0.263222	0.458919	2.36001e-05	0.0534767	0.0515603		2. AF = allele frequency
rs16956174	16	82033612	0.03333	0.2115	0.98122	0.90206	0.97717	0.426602	african_san + european	0.0406738	0.573348	0.457725	0.565597	0.369865	0.26845	0.362844	0.0155383	0.000100799	0.0133303		3. In = Rosenberg's In statistic using 5 source populations
rs9881149	3	71186626	0.95556	0.6394	0.01643	0.01031	0.05991	0.397864	african_san + south_asian	0.0860915	0.559952	0.572951	0.488764	0.263911	0.274883	0.206992	0.00035804	0.00682447	0.0100086		4.The population pair the SNP was selected for
rs6445860	3	57209197	0.3778	0.02427	0.4292	0.5052	0.94977	0.218973	african_non_san + east_asian	0.113235	0.00137281	0.00825201	0.207409	0.136646	0.174294	0.536104	0.00290334	0.178372	0.139602
rs11197672	10	118173471	0.02222	0.065	0.90376	0.9433	0.5505	0.379201	african_non_san + south_asian	0.00571859	0.478755	0.530379	0.201562	0.414034	0.463964	0.153015	0.00279648	0.0837026	0.112802
rs1572018	13	41715282	0.04545	0.009615	0.8561	0.7423	0.4224	0.298128	african_non_san + european	0.00649819	0.389856	0.292684	0.111001	0.451001	0.349619	0.154168	0.0102005	0.107331	0.053676
rs820335	3	123415514	0.6222	0.5625	0.1009	0.3402	0.95205	0.190872	european + east_asian	0.00184628	0.159288	0.0403677	0.0900354	0.129191	0.0251649	0.115326	0.0434912	0.432	0.233011
rs6927607	6	21506530	0.1556	0.4183	0.669	0.768	0.05708	0.176648	south_asian + east_asian	0.0433789	0.144092	0.203234	0.0132154	0.0320207	0.064982	0.0991058	0.00608131	0.228277	0.297501
rs10496882	2	142245947	0.8667	0.1553	0.5047	0.5876	0.656	0.119514	african_san + african_non_san	0.280702	0.0796405	0.0509068	0.0313862	0.0717305	0.104966	0.137513	0.00346988	0.0118007	0.00248944
rs1888207	9	16696187	0.2	0.1386	0.7887	0.2165	0.395	0.123676	european + south_asian	0.00336637	0.185045	0.000206441	0.0230638	0.231458	0.00522992	0.043377	0.174076	0.082875	0.0189706
rs1257017	2	97639135	0.2222	0.1058	0.115	0.6237	0.5114	0.107669	european + south_asian	0.0125829	0.0103987	0.0852753	0.0459478	0.000107754	0.156169	0.102711	0.149075	0.096772	0.00643774
rs1337775	6	130334365	0.1	0.801	0.3991	0.4794	0.3188	0.117182	african_san + african_non_san	0.276191	0.0629762	0.0931923	0.0376383	0.0871624	0.0576474	0.123467	0.00327615	0.00350833	0.0135151
rs678701	4	90126051	0.1556	0.37	0.4306	0.2737	0.95392	0.175438	south_asian + east_asian	0.0303369	0.0470119	0.01045	0.377584	0.00191363	0.00532608	0.216845	0.0135736	0.182135	0.280158
rs2019340	8	122114441	0.2222	0.5534	0.8545	0.3557	0.3744	0.102764	european + south_asian	0.0591981	0.217952	0.0109177	0.0139498	0.056352	0.0198415	0.0161939	0.138026	0.128676	0.000188598
rs627238	18	40933968	0.1333	0.1106	0.7441	0.5619	0.004566	0.215067	european + east_asian	0.000602302	0.204945	0.10691	0.039983	0.224307	0.121901	0.0317995	0.0184753	0.362278	0.238668
rs11903376	2	226683986	0.6333	0.8269	0.004695	0	0.235	0.302412	african_non_san + european	0.0241875	0.282596	0.29573	0.0832377	0.433588	0.447706	0.188222	0.00162992	0.0790697	0.0892903
rs2710994	7	24983455	0.5222	0.3798	0.1408	0.6289	0.7442	0.0944419	european + south_asian	0.0102738	0.0859487	0.00583788	0.0268411	0.0381809	0.031357	0.0691474	0.133413	0.199005	0.00775512
rs8068946	17	70712513	0.02222	0.01456	0.6526	0.8402	0.6667	0.304901	african_non_san + south_asian	0.000409234	0.263113	0.410705	0.272425	0.275757	0.424876	0.28519	0.0236755	0.000110696	0.0205985
rs2101523	21	19097889	0.2444	0.05941	0.7277	0.7474	0.96804	0.273533	african_non_san + east_asian	0.0352794	0.121942	0.132477	0.321614	0.264875	0.279111	0.509355	0.000250659	0.0628742	0.0557487
rs10519410	4	138134581	0.8889	0.2019	0.1901	0.3093	0.2123	0.158959	african_san + african_non_san	0.263102	0.272435	0.189701	0.255119	0.000110463	0.00762188	8.23408e-05	0.00955164	0.000383468	0.00612826
rs802372	7	120169316	0.03333	0.3654	0.92723	0.97938	0.4795	0.315424	african_san + south_asian	0.0982231	0.48893	0.569778	0.150054	0.191094	0.254021	0.00668625	0.00807232	0.13146	0.187441
rs1517835	2	192244393	0.02222	0.2379	0.95775	0.96392	0.94064	0.419682	african_san + european	0.0588984	0.552153	0.562133	0.526577	0.312045	0.320678	0.290198	0.00012658	0.00076228	0.0015052
rs1437787	2	216318237	0.06667	0.1881	0.284	0.2423	0.93023	0.216154	south_asian + east_asian	0.0171878	0.0434303	0.0310828	0.444151	0.00641002	0.00217887	0.31788	0.00112189	0.245154	0.274809
rs1941411	11	120130512	0.08889	0.08654	0.7286	0.232	0.004566	0.187012	european + south_asian	8.62687e-06	0.234094	0.0195851	0.0242037	0.236409	0.0203872	0.0233965	0.129207	0.350208	0.078068
rs6008817	22	46814671	0.02222	0.1863	0.7254	0.7938	0.993151	0.344242	african_san + east_asian	0.0406582	0.313783	0.368408	0.619271	0.154947	0.198103	0.416072	0.00321113	0.0919069	0.0642683
rs4841295	8	10105115	0.625	0.1875	0.4953	0.06186	0	0.173271	european + south_asian	0.103394	0.00856046	0.196475	0.290305	0.0541194	0.0188307	0.0698404	0.129028	0.213187	0.0219327
rs1942885	11	78813053	0.6444	0.3252	0.73	0.4278	0.006849	0.164712	european + east_asian	0.0518992	0.00427103	0.0237738	0.285135	0.0846299	0.00561864	0.113683	0.0476727	0.346003	0.161679
rs2549159	16	82864247	0.02222	0.6442	0.4366	0.2887	0.04795	0.153086	african_san + african_non_san	0.257668	0.14274	0.0782937	0.00250036	0.0218545	0.0649208	0.223284	0.0118927	0.114928	0.0565114
rs2421069	4	134975713	0.6444	0.5556	0.2656	0.2784	0.94749	0.14743	south_asian + east_asian	0.00411359	0.0742528	0.0690241	0.0776302	0.0441837	0.0401115	0.114235	0.000103433	0.277932	0.268774
rs1800007	11	61719387	0.3333	0.1442	0.6972	0.2062	0.05023	0.124679	european + south_asian	0.0251317	0.0678274	0.0103254	0.0709307	0.16765	0.00333978	0.0130668	0.127426	0.254698	0.0289443
rs2901235	10	122152784	0.07778	0.09314	0.93897	0.7083	0.6972	0.287181	african_non_san + european	0.000377801	0.441454	0.231598	0.224346	0.422864	0.216598	0.209524	0.049107	0.0527797	7.37314e-05
rs37268	7	41338980	0.2111	0.04808	0.7817	0.8866	0.5342	0.237559	african_non_san + south_asian	0.03149	0.173042	0.253879	0.0572427	0.319804	0.417818	0.161355	0.0100878	0.0346089	0.0796074
rs1979537	4	72027476	0.04444	0.07692	0.8333	0.3505	0.7991	0.269964	european + south_asian	0.00234029	0.369444	0.0820939	0.33913	0.328213	0.0593622	0.299027	0.126974	0.000975751	0.107213
rs10493578	1	76490234	0.01111	0.01923	0.2864	0.4124	0.91553	0.288973	african_non_san + east_asian	0.000558344	0.090574	0.146892	0.515156	0.0805992	0.135186	0.498727	0.00876597	0.228393	0.154734
rs12026956	1	192096277	0.7889	0.1154	0.4366	0.5515	0.5708	0.107223	african_san + african_non_san	0.252026	0.0672537	0.0324151	0.0277332	0.0677632	0.113849	0.122697	0.00661655	0.00903255	0.000189086
rs2579785	10	78066337	0.5667	0.3654	0.8122	0.3281	0.1514	0.1107	european + south_asian	0.0204978	0.03592	0.0290795	0.0981933	0.107553	0.000768049	0.0305808	0.125352	0.238411	0.0218142
rs10856819	4	33191579	0.94444	0.5048	0.01683	0.01562	0.002326	0.390132	african_san + european	0.1347	0.542395	0.544831	0.57623	0.184641	0.186494	0.211452	1.14683e-05	0.00312402	0.00278149
rs7601	15	91509592	0.3333	0.1869	0.7089	0.5412	0.002283	0.164751	european + east_asian	0.0140677	0.0724441	0.0221315	0.126038	0.145293	0.0699904	0.0641027	0.0150966	0.34119	0.232026
rs10194455	2	237422530	0.04444	0.2115	0.92488	0.98454	0.5868	0.343605	african_san + south_asian	0.0336375	0.46843	0.561924	0.193619	0.292507	0.375938	0.0756958	0.011163	0.0834839	0.140736
rs4897445	6	130926413	0.07778	0.274	0.07512	0.5	0.5091	0.0969605	european + south_asian	0.0348485	1.25272e-05	0.117924	0.122056	0.0361022	0.0272152	0.0293472	0.120036	0.124196	4.1409e-05
rs4909722	8	138995640	0.03333	0.351	0.5047	0.7268	0.98858	0.265046	african_san + east_asian	0.0922486	0.162658	0.297821	0.588626	0.0121163	0.0728781	0.279081	0.0263471	0.18823	0.0847123
rs1486548	15	53665247	0.1889	0.1394	0.8052	0.94845	0.7169	0.249882	african_non_san + south_asian	0.00223948	0.204263	0.339846	0.148463	0.243121	0.38582	0.182921	0.0251222	0.00538359	0.0521635
rs10853034	17	59584565	0.3556	0.94231	0.1103	0.2062	0.4977	0.196949	african_non_san + european	0.212387	0.0438231	0.01394	0.0103573	0.40791	0.317358	0.136098	0.00874638	0.0940761	0.047638
rs2026914	10	89993471	0.1222	0.7913	0.6596	0.5928	0.8394	0.144319	african_san + african_non_san	0.247644	0.162856	0.128412	0.286435	0.0109672	0.0234244	0.00192542	0.00238534	0.0219018	0.0383557
rs1861760	16	50857693	0.1	0.2475	0.04481	0.4381	0.1301	0.0613293	european + south_asian	0.0194553	0.00580436	0.077038	0.00111517	0.0447251	0.0203572	0.0114039	0.118549	0.0118512	0.0607635
rs16987743	19	57599661	0.3444	0.4663	0.1455	0.1875	0.8721	0.15136	south_asian + east_asian	0.00772886	0.0273517	0.0159446	0.156381	0.0629321	0.0452357	0.0981191	0.00159243	0.294393	0.258894
rs10957157	8	61635991	0.1333	0.2212	0.01651	0.3594	0.3657	0.0629494	european + south_asian	0.00668049	0.0277764	0.0354474	0.0371654	0.0583629	0.0116727	0.0126869	0.114645	0.117444	2.14675e-05
rs7671283	4	153076053	0.1556	0.4856	0.1761	0.5722	0.93379	0.187273	european + east_asian	0.0648041	0.000379919	0.0981361	0.351134	0.0556988	0.00376715	0.134197	0.0870711	0.332522	0.0958167
rs4789182	17	73374945	0.1222	0.02551	0.6831	0.6134	0.91553	0.277308	african_non_san + east_asian	0.0184706	0.176173	0.13853	0.362016	0.278431	0.233472	0.487246	0.00266646	0.0443187	0.0675003
rs12132696	1	201004512	0.03333	0.652	0.09155	0.02577	0.105	0.162887	african_san + african_non_san	0.246621	0.0075077	0.000249792	0.0104408	0.183739	0.257335	0.172259	0.0103519	0.000255355	0.0137104
rs7584977	2	173332725	0.1222	0.4279	0.8991	0.4691	0.2283	0.161221	european + south_asian	0.0612175	0.34375	0.0758724	0.00986408	0.133802	0.000858077	0.0228609	0.114594	0.252875	0.032413
rs6747116	2	25969729	0.1	0.2404	0.1925	0.2105	0.8871	0.184661	south_asian + east_asian	0.0178914	0.00869344	0.011858	0.354255	0.00169383	0.000640333	0.232959	0.000251781	0.268794	0.2548
rs16913918	9	3074359	0.07778	0.3738	0.995305	0.96392	0.8303	0.33358	african_san + european	0.0670087	0.53889	0.477981	0.324555	0.277989	0.22687	0.113993	0.0069761	0.0533728	0.0260421
rs1426955	3	140752538	0.5222	0.8029	0.06103	0.02062	0.1781	0.227114	african_non_san + south_asian	0.0450711	0.142615	0.188354	0.0672088	0.320787	0.379094	0.210539	0.00543995	0.0169112	0.0392032
rs7657948	4	151284982	0.5778	0.3786	0.09155	0.5155	0.2808	0.0709708	european + south_asian	0.020013	0.143889	0.00195901	0.0457669	0.0605942	0.00950865	0.00542503	0.114434	0.0307206	0.0290675
rs6598891	1	27937456	0.92222	0.5529	0.01887	0	0	0.39895	african_san + south_asian	0.0951669	0.50795	0.553462	0.553462	0.207852	0.245799	0.245799	0.00658478	0.00658478	0
rs2823877	21	17927787	0.1444	0.2308	1	0.91753	0.94495	0.358759	african_non_san + european	0.00616805	0.476249	0.342412	0.376152	0.396151	0.269605	0.30094	0.0294689	0.0194685	0.00147694
rs1470023	5	10800150	0.2333	0.3883	0.09286	0.3454	0.8555	0.149964	european + east_asian	0.0141319	0.0185729	0.00767586	0.211058	0.0632041	0.00099087	0.122611	0.0489757	0.330736	0.144028
rs8056754	16	49232352	0.08889	0.1635	0.08019	0.4948	0.2557	0.0653459	european + south_asian	0.00639376	0.000122299	0.107268	0.02527	0.00825421	0.0643143	0.00645652	0.11373	0.0287406	0.0308887
rs137269	22	35167444	0.8	0.1346	0.07512	0.1959	0.2078	0.161906	african_san + african_non_san	0.243287	0.301785	0.195605	0.187402	0.00476994	0.00342178	0.00475102	0.0160525	0.0187485	0.000109886
rs2249698	10	7464989	0.05556	0.3738	0.7817	0.8608	1	0.305997	african_san + east_asian	0.0823322	0.310186	0.380605	0.584317	0.0881603	0.133143	0.291085	0.00536451	0.0823606	0.0508487
rs1744849	6	21612949	0.02222	0.07282	0.2864	0.2113	0.8784	0.235474	south_asian + east_asian	0.00743194	0.0773858	0.0493037	0.449872	0.0409167	0.0204119	0.37647	0.00378284	0.195007	0.246231
rs8117683	20	51731191	0.1667	0.2981	0.02347	0.366	0.4132	0.0649597	european + south_asian	0.0122297	0.0332137	0.0258909	0.0377984	0.0807201	0.00260179	0.00725026	0.108994	0.130165	0.00117156
rs10127540	1	185685544	0.05556	0.009804	0.6385	0.634	0.8881	0.300886	african_non_san + east_asian	0.00910955	0.211165	0.208473	0.409039	0.275272	0.272349	0.485142	1.09372e-05	0.0448733	0.0462357
rs17469306	1	201503355	0.02222	0.09615	0.6148	0.1719	0.09361	0.128167	european + south_asian	0.0131702	0.239186	0.0358528	0.0125071	0.159224	0.00625381	9.39092e-06	0.107504	0.161329	0.00674171
rs13300278	9	98968142	0.7	0.06701	0.2925	0.2629	0.3219	0.100283	african_san + african_non_san	0.237404	0.0854994	0.0989925	0.0733285	0.0459167	0.036844	0.0555544	0.000546207	0.000507809	0.00210576
rs1003395	17	54696232	0.2111	0.08333	0.8286	0.8866	0.8973	0.290865	african_non_san + south_asian	0.0167284	0.205604	0.253879	0.264067	0.3168	0.372498	0.384058	0.00346412	0.00503479	0.000148549
rs596985	1	64277035	0.2667	0.2115	0.992958	0.7784	0.8584	0.248362	african_non_san + european	0.00209721	0.348114	0.137693	0.191399	0.393171	0.170665	0.228805	0.0700342	0.0397884	0.00541952
rs1348587	2	154731793	0.3778	0.4804	0.1244	0.4485	0.8881	0.136678	european + east_asian	0.00538184	0.0442515	0.00257949	0.150644	0.0788943	0.000511479	0.1022	0.0672253	0.330034	0.116225
rs7165405	15	64662900	0.6444	0.4069	0.1221	0.5464	0.05251	0.131701	european + south_asian	0.0285533	0.154666	0.004993	0.218142	0.054312	0.00978362	0.0981442	0.107186	0.00779343	0.163064
rs9311835	3	62044608	0.01111	0.351	0.1429	0.02062	0.6187	0.161015	south_asian + east_asian	0.118437	0.0357753	0.000735134	0.2601	0.0298312	0.105837	0.0363078	0.0277293	0.127009	0.244043
rs1024196	6	56507489	0.93333	0.4369	0.02113	0.01546	0.01598	0.358357	african_san + european	0.157903	0.518438	0.529466	0.528417	0.1443	0.152138	0.151382	0.000224637	0.000182631	2.18457e-06
rs2836746	21	40281283	0.05556	0.2885	0.3169	0.768	0.4954	0.131464	european + south_asian	0.051403	0.0611688	0.299373	0.134795	0.000477788	0.120308	0.0226584	0.106443	0.0166189	0.0406514
rs797502	13	51277625	0.93333	0.6359	0.07783	0.005155	0.05505	0.358087	african_san + south_asian	0.0706647	0.433897	0.552636	0.464048	0.187004	0.283247	0.210168	0.0197915	0.00105063	0.0123875
rs10898250	11	84222437	0.8333	0.1753	0.2488	0.4845	0.1124	0.155414	african_san + african_non_san	0.235707	0.183959	0.0701217	0.290613	0.004058	0.0556788	0.00404367	0.0303089	0.0160437	0.08746
rs6685064	1	1211292	0.1333	0.3835	0.94601	0.5722	0.3493	0.172444	european + south_asian	0.0421949	0.388643	0.111484	0.0327616	0.199905	0.0179473	0.000629957	0.105717	0.22033	0.0252143
rs2294654	1	176525194	0.1778	0.149	0.5775	0.3402	0.95662	0.208022	south_asian + east_asian	0.000759277	0.0883384	0.0174038	0.360794	0.104237	0.0252552	0.387803	0.0286296	0.112991	0.238571
rs12308701	12	44801922	0.02222	0.226	0.8169	0.866	0.97489	0.354252	african_san + east_asian	0.054557	0.38884	0.436648	0.581209	0.186997	0.22475	0.346977	0.00226652	0.0373244	0.0220662
rs1113480	11	48058313	0.03333	0.03846	0.7042	0.8196	0.765	0.304859	african_non_san + south_asian	9.51357e-05	0.281597	0.373227	0.326981	0.274519	0.365531	0.319574	0.00924841	0.0023741	0.00226978
rs1466020	2	98365250	0.07778	0.04808	0.2418	0.6907	0.6758	0.1919	european + south_asian	0.00188643	0.0260917	0.220175	0.210817	0.0408464	0.252949	0.243117	0.105025	0.0981781	0.000128238
rs12776665	10	28400835	0.02222	0.1311	0.6831	0.3814	0	0.198296	european + east_asian	0.0230202	0.283544	0.11725	0.00776328	0.169294	0.042489	0.0477368	0.0464376	0.329803	0.154864
rs2849266	12	50366300	0.1	0.1019	0.91784	0.8144	0.484	0.270461	african_non_san + european	4.97202e-06	0.38844	0.287048	0.0950737	0.386327	0.285132	0.0938356	0.0117999	0.121759	0.0617331
rs7091054	10	95018444	0	0.005208	0.1197	0.3351	0.8744	0.297218	african_non_san + east_asian	0.00180835	0.0433912	0.133114	0.496271	0.0342158	0.120977	0.480627	0.0340863	0.320998	0.163205
rs1468920	3	178982634	0.1111	0.7574	0.3286	0.2865	0.05479	0.147746	african_san + african_non_san	0.233042	0.0357222	0.0248359	0.00530703	0.095824	0.11566	0.292184	0.00104094	0.0658878	0.0512212
rs8057341	16	50737980	0.1444	0.199	0.277	0.7268	0.79	0.162109	european + south_asian	0.00262954	0.0133983	0.185186	0.22758	0.0042083	0.147677	0.186602	0.104883	0.138874	0.00273101
rs4904690	14	90885551	0.1778	0.2304	0.06338	0.05155	0.6553	0.127831	south_asian + east_asian	0.00213382	0.0159943	0.0206317	0.123082	0.0293126	0.0353228	0.0946691	0.000323522	0.212902	0.225962
rs2919308	8	62195086	0.3444	0.1106	0.5352	0.1186	0.04587	0.0938739	european + south_asian	0.0403984	0.0185925	0.0370639	0.0785431	0.109819	7.88577e-05	0.00746821	0.104565	0.164211	0.00904609
rs7852195	9	81606411	0.91111	0.5534	0.009662	0	0	0.398056	african_san + european	0.0873054	0.512803	0.53921	0.53921	0.223456	0.246093	0.246093	0.00336032	0.00336032	0
rs2554832	18	74050174	0.7889	0.1394	0.184	0.134	0.1279	0.153417	african_san + african_non_san	0.230933	0.196372	0.235507	0.240789	0.00183925	3.08881e-05	0.00014281	0.00234522	0.00300257	4.08746e-05
rs4281695	16	22014642	0.2889	0.4279	0.7524	0.3041	0.2763	0.0673726	european + south_asian	0.0105531	0.111871	0.000138466	9.78915e-05	0.0556054	0.00828628	0.0126675	0.10456	0.118181	0.000469129
rs4233905	2	13848939	0.5222	0.267	0.8826	0.7268	0.1233	0.174311	european + east_asian	0.0345547	0.0818802	0.0225297	0.09612	0.210933	0.109794	0.0167545	0.0197533	0.325549	0.201937
rs700085	9	125870466	0.1778	0.1106	0.92019	0.90722	0.8881	0.321992	african_non_san + south_asian	0.00461054	0.315165	0.301047	0.281719	0.379637	0.364643	0.344028	0.000266915	0.00149159	0.000498079
rs6719593	2	232198327	0.07778	0.2677	0.9554	0.994845	1	0.427828	african_san + south_asian	0.0330687	0.464791	0.537702	0.553462	0.286422	0.351648	0.366396	0.00916056	0.0157115	0.00178992
rs1544396	12	112062875	0.5333	0.3462	0.1573	0.2268	0.8676	0.142734	south_asian + east_asian	0.0178743	0.0814419	0.0509343	0.0695568	0.0241356	0.0087664	0.152121	0.00390879	0.279793	0.225533
rs186131	8	96189055	0.1222	0.1582	0.3404	0.7835	0.8248	0.200117	european + south_asian	0.00134712	0.0345494	0.24183	0.274081	0.0225781	0.211889	0.242648	0.10358	0.12677	0.00135584
rs2251244	14	62023264	0.2333	0.035	0.8357	0.634	0.4521	0.18804	african_non_san + european	0.0467264	0.195782	0.0843037	0.0269179	0.385541	0.233066	0.135005	0.0266128	0.0834996	0.0167641
rs635578	1	97304571	0.1111	0.05941	0.07042	0.4536	0.328	0.0764935	european + south_asian	0.00434493	0.00252617	0.0763371	0.0355567	0.000249906	0.112281	0.0625038	0.103369	0.0555667	0.00831046
rs590616	11	100848475	0.1889	0.06731	0.2775	0.5928	0.94977	0.239346	african_non_san + east_asian	0.0171442	0.0055138	0.0889032	0.341593	0.0410787	0.172994	0.470093	0.0515125	0.27221	0.100211
rs2191176	17	14804707	0.6889	0.06731	0.3333	0.1907	0.4201	0.106946	african_san + african_non_san	0.229828	0.0646662	0.132274	0.0370437	0.0592672	0.0175604	0.0918387	0.0132748	0.00401782	0.0315902
rs904241	3	180264743	0.05556	0.3447	0.7911	0.7474	0.997717	0.287326	african_san + east_asian	0.0712448	0.31781	0.283735	0.576358	0.105598	0.0842613	0.303184	0.00134641	0.072867	0.0908241
rs4834944	4	13260705	0.7667	0.4808	0.3333	0.5464	0.006849	0.162009	south_asian + east_asian	0.044377	0.0982767	0.0272633	0.375188	0.0113165	0.00215483	0.188764	0.0232305	0.11728	0.22484
rs292459	13	23019858	0.1556	0.3058	0.8357	0.4072	0.6096	0.122478	european + south_asian	0.0161208	0.253593	0.0402085	0.114709	0.151887	0.00561677	0.0472516	0.102072	0.0326037	0.0206311
rs4657449	1	165465281	0.3111	0.105	0.1009	0.4072	0.8584	0.17806	european + east_asian	0.0334065	0.0350915	0.00502697	0.164795	2.27541e-05	0.0630603	0.320582	0.0653013	0.324862	0.115608
rs10873889	1	76961960	0.01111	0.0625	0.6995	0.8454	0.8607	0.345029	african_non_san + south_asian	0.010237	0.314504	0.436993	0.452542	0.242012	0.356701	0.371454	0.0153523	0.0192923	0.000233516
rs651134	10	27549961	0.7667	0.5288	0.01878	0.3351	0.29	0.154217	european + south_asian	0.0314681	0.351715	0.0974742	0.118846	0.194622	0.0192472	0.0298199	0.10123	0.082547	0.00118409
rs1722791	15	23952738	0.05556	0.6683	0.4858	0.5737	0.6273	0.115446	african_san + african_non_san	0.229547	0.130276	0.174347	0.204505	0.0171664	0.00476239	0.000921366	0.00388203	0.0101772	0.00149783
rs2963807	5	59240576	0.8778	0.4471	0	0.005263	0.1349	0.30737	african_san + european	0.109984	0.500019	0.484219	0.309626	0.187595	0.174419	0.0614765	0.00182749	0.0491942	0.0396193
rs10242455	7	99240179	0.07778	0.1587	0.9554	0.7423	0.7352	0.282495	african_non_san + european	0.00799285	0.464791	0.254898	0.24989	0.376721	0.184166	0.179745	0.0482314	0.0506182	3.265e-05
rs4688136	3	62643543	0.1333	0.1731	0.2264	0.6649	0.653	0.124716	european + south_asian	0.00152997	0.00741508	0.157473	0.151045	0.00222692	0.130717	0.124781	0.100917	0.0956276	7.8768e-05
rs7244148	18	73099101	0.02222	0.2379	0.3122	0.1031	0.7329	0.156868	south_asian + east_asian	0.0588984	0.087731	0.0150252	0.319402	0.00346883	0.0164338	0.128221	0.0344809	0.0915285	0.223541
rs9897837	17	11467691	0.93333	0.3942	0.1221	0.02577	0.02055	0.308876	african_san + south_asian	0.180742	0.383597	0.509983	0.519528	0.0502739	0.118784	0.125077	0.0182986	0.0214228	0.000150866
rs1689467	12	70381355	0.08889	0.1923	0.1509	0.5722	0.5899	0.11132	european + south_asian	0.0112906	0.00460114	0.14324	0.152205	0.00151021	0.079042	0.0860197	0.100829	0.108587	0.000160882
rs2133766	5	36278890	0.1111	0.1875	0.00939	0.09278	0.7064	0.16895	european + east_asian	0.00579967	0.026647	0.000458815	0.199324	0.0537743	0.00946727	0.143547	0.0206465	0.322936	0.215712
rs6462122	7	29137631	0	0.5243	0.03521	0.03093	0.08525	0.14129	african_san + african_non_san	0.229311	0.0123606	0.010841	0.0304946	0.170534	0.175724	0.123169	7.16575e-05	0.0056907	0.00699527
rs1378579	6	126655243	0.1444	0.1202	0.5213	0.6186	0.98624	0.250228	african_non_san + east_asian	0.000638469	0.0836233	0.125985	0.441834	0.0976521	0.142601	0.46749	0.00483657	0.175716	0.128337
rs3816385	15	64418655	0.5667	0.4856	0.1714	0.599	0.1849	0.0761807	european + south_asian	0.0033013	0.0872871	0.000536479	0.0804877	0.0576955	0.00649059	0.0520968	0.100795	0.000155627	0.0935334
rs6607302	17	36194230	0.5	0.2356	0.2441	0.1383	0.7752	0.117466	south_asian + east_asian	0.0382234	0.0355841	0.0787208	0.0417548	4.95367e-05	0.00785994	0.153653	0.00914558	0.148623	0.22201
rs1545805	4	79914407	0.8333	0.875	0.1385	0.09794	0.03881	0.328797	african_non_san + south_asian	0.00174993	0.266326	0.305207	0.377568	0.303555	0.344129	0.418971	0.00198133	0.0162275	0.00707684
rs768923	12	110522399	0.03333	0.2604	0.6338	0.7216	0.97945	0.2782	african_san + east_asian	0.0574281	0.235157	0.294025	0.569913	0.0723513	0.11053	0.327277	0.00442196	0.112543	0.0759934
rs11264579	1	156873463	0.3111	0.2308	0.8286	0.4021	0.1537	0.122331	european + south_asian	0.00409187	0.144319	0.00452087	0.0176342	0.192212	0.017117	0.0048116	0.100318	0.249404	0.0394951
rs10466960	12	83249247	0.08889	0.1162	0.92233	0.8351	0.8832	0.335456	african_non_san + european	0.00101575	0.406582	0.316421	0.362526	0.376242	0.288465	0.333254	0.00910342	0.0021939	0.00240001
rs2259964	7	74115258	0.01111	0.5637	0.07512	0.005155	0.04566	0.15912	african_san + african_non_san	0.226786	0.0138565	0.000562417	0.00579542	0.150576	0.238433	0.179507	0.0188894	0.00193015	0.00948158
rs299964	16	86803036	0.2	0.1587	0.03521	0.3711	0.6598	0.119373	european + south_asian	0.00145128	0.0357194	0.0181485	0.112501	0.0233813	0.0295968	0.137246	0.0987708	0.249099	0.0423164
rs986205	3	110338069	0.8889	0.5481	0.00939	0.1134	0.3402	0.247016	african_san + european	0.0757035	0.486972	0.341957	0.171681	0.220918	0.113669	0.0220553	0.0274165	0.116235	0.038014
rs12122126	1	4881267	0.3333	0.3606	0.1562	0.2579	0.8802	0.139854	south_asian + east_asian	0.00041125	0.0215908	0.00341998	0.168671	0.0278381	0.00619349	0.153723	0.0079401	0.292564	0.214893
rs2066992	7	22768249	0.01111	0.102	0.05164	0.3557	0.79	0.223497	european + east_asian	0.0221326	0.00731071	0.120545	0.385737	0.00454745	0.0477034	0.265598	0.0783382	0.321919	0.100065
rs6850999	4	80501938	0.2556	0.06	0.1792	0.6031	0.4132	0.0896762	european + south_asian	0.0383179	0.00430628	0.0630614	0.0140478	0.0175544	0.18592	0.0946442	0.0983033	0.0335199	0.0181459
rs9327407	5	125797951	0.91111	0.5962	0.07512	0.02062	0.002283	0.356115	african_san + south_asian	0.0710417	0.409728	0.490613	0.531328	0.167511	0.23034	0.264876	0.00863109	0.0223692	0.00426543
rs893280	12	67555326	0.1	0.09223	0.7535	0.866	0.91553	0.314074	african_non_san + south_asian	8.6887e-05	0.240607	0.333067	0.385709	0.248138	0.341481	0.394507	0.0103964	0.0246492	0.00317613
rs1547761	9	16918196	0.4333	0.09804	0.6737	0.2423	0.07534	0.123167	european + south_asian	0.0764155	0.0295366	0.0205957	0.0913013	0.190724	0.0189199	0.000815671	0.096993	0.211935	0.0272308
rs10014673	4	157119346	0.06667	0.6827	0.338	0.3402	0.5845	0.108094	african_san + african_non_san	0.226524	0.061303	0.0620742	0.169139	0.0606742	0.0598922	0.00520416	2.69956e-06	0.0308921	0.0303265
rs10818024	9	120108044	0	0	0.3052	0.2887	0.847	0.271701	african_non_san + east_asian	0	0.11959	0.11229	0.467458	0.11959	0.11229	0.467458	0.000163024	0.159978	0.169481
rs9321456	6	134787261	0.1	0.1394	0.6286	0.6354	0.05251	0.169941	south_asian + east_asian	0.00184894	0.163462	0.167169	0.00406438	0.134204	0.137625	0.0112465	2.48524e-05	0.208634	0.212694
rs195216	1	115723695	0.3556	0.3221	0.7207	0.2887	0.3858	0.0506035	european + south_asian	0.000626361	0.0686658	0.00256542	0.000488804	0.0818644	0.000657601	0.00222036	0.0964657	0.0579037	0.00528663
rs7896883	10	98787354	0.4778	0.02475	0.7986	0.6146	0.5186	0.158885	african_non_san + european	0.159656	0.0571977	0.00946866	0.000832562	0.368299	0.235306	0.180695	0.0206765	0.0445636	0.00469913
rs7547190	1	75252764	0.1556	0.2344	0.1085	0.5	0.79	0.146621	european + south_asian	0.00497253	0.00243078	0.0698855	0.218538	0.0142248	0.0386058	0.163602	0.096165	0.259325	0.0469351
rs2634982	1	164380956	0.5111	0.4856	0.05634	0.1907	0.7801	0.151612	european + east_asian	0.000325164	0.141594	0.0579334	0.0402869	0.129467	0.0498164	0.0476645	0.0218741	0.307932	0.185712
rs708822	12	116252880	0.1556	0.7981	0.6038	0.701	0.7626	0.118294	african_san + african_non_san	0.224412	0.112046	0.161672	0.199615	0.0228243	0.00630911	0.000919865	0.00522057	0.0146812	0.00242079
rs6072869	20	41399171	0.04444	0.4853	0.7934	0.8557	0.98157	0.280139	african_san + east_asian	0.140829	0.334329	0.390903	0.555973	0.0527253	0.08112	0.187523	0.00336849	0.0511008	0.0298118
rs7645267	3	73903631	0.3	0.3317	0.7676	0.8505	0.226	0.144173	south_asian + east_asian	0.000581478	0.114348	0.165426	0.00354047	0.0994408	0.147847	0.00697702	0.00559711	0.154848	0.212099
rs2937532	5	36402114	0.2614	0.2961	0.7183	0.2887	0.5711	0.0703708	european + south_asian	0.000749001	0.108407	0.000467361	0.0502934	0.0920059	3.30839e-05	0.0390402	0.095355	0.0118889	0.0412937
rs6946417	7	115375732	0.05556	0.1875	0.90845	0.94845	0.5548	0.312542	african_non_san + south_asian	0.0213877	0.432159	0.484326	0.164339	0.294193	0.341061	0.0747116	0.00304827	0.0850167	0.115451
rs10082776	12	53621711	0.03333	0.4231	0.91981	0.6649	0.7123	0.21911	african_san + european	0.123407	0.479366	0.254964	0.28733	0.15289	0.0297679	0.0432762	0.0523373	0.0376668	0.00131068
rs8081614	17	64284384	0.3111	0.3515	0.169	0.5825	0.258	0.0426503	european + south_asian	0.000921344	0.0140001	0.0377509	0.00173317	0.0219846	0.0270464	0.005173	0.0950605	0.00593134	0.0551592
rs918220	3	185976029	0.01111	0.1845	0.7488	0.8918	0.91553	0.341043	african_san + south_asian	0.0506377	0.351696	0.486538	0.515156	0.170022	0.279791	0.304285	0.0177458	0.0258353	0.000810424
rs7747814	6	137631222	0.7222	0.09615	0.4648	0.232	0.1256	0.129323	african_san + african_non_san	0.222855	0.0347941	0.125825	0.19712	0.0897977	0.0172548	0.00110263	0.0302762	0.0724407	0.0097601
rs17676256	4	114061536	0.03333	0.1923	0.1103	0.5	0.5753	0.123517	european + south_asian	0.0345234	0.0116709	0.160273	0.200528	0.00661598	0.0536867	0.0802415	0.0950203	0.128422	0.00285399
rs2243290	5	132018169	0.5444	0.495	0.1364	0.1237	0.7397	0.130408	south_asian + east_asian	0.00122258	0.0975137	0.105294	0.0209447	0.0778499	0.0849146	0.0321127	0.000178264	0.199579	0.209987
rs2178603	4	85090749	0.1	0.02404	0.784	0.7268	0.5457	0.237834	african_non_san + european	0.013263	0.262963	0.222323	0.121975	0.357023	0.311884	0.196327	0.0022174	0.0323845	0.0178553
rs269866	15	45394406	0.02222	0.0404	0.5915	0.5155	0.91096	0.289996	african_non_san + east_asian	0.00138136	0.225132	0.18251	0.487479	0.201018	0.160067	0.457202	0.00292443	0.0726703	0.102745
rs7630522	3	107153088	0.2222	0.6699	0.1784	0.4948	0.91324	0.168919	european + east_asian	0.105351	0.00149953	0.0411645	0.271619	0.129992	0.0158509	0.047256	0.0577286	0.306975	0.113385
rs905950	16	12358206	0.06667	0.1735	0.3521	0.7732	0.5799	0.154177	european + south_asian	0.0139285	0.0663028	0.290111	0.166689	0.0209005	0.193339	0.091567	0.0932176	0.0263028	0.0215902
rs6677662	1	245490691	0.05556	0.02885	0.7441	0.7732	0.6872	0.275434	african_non_san + south_asian	0.00224284	0.281294	0.303437	0.241739	0.317422	0.340374	0.276251	0.00057838	0.00199129	0.00470809
rs1415974	1	67005503	0.4889	0.3077	0.3451	0.03093	0	0.126194	european + south_asian	0.017242	0.0106746	0.157538	0.209705	0.000795572	0.0771943	0.120706	0.0921715	0.137726	0.010841
rs11734491	4	7350677	0.7556	0.1238	0.223	0.134	0.1986	0.128727	african_san + african_non_san	0.220594	0.149529	0.212031	0.164821	0.00868295	0.000115848	0.00521243	0.00681171	0.000447535	0.00378265
rs7003840	8	11266131	0.3778	0.1863	0.3939	0.3608	0.94292	0.151201	south_asian + east_asian	0.022984	0.000136739	0.000155108	0.19988	0.0266042	0.0194127	0.33494	0.00058302	0.19064	0.209921
rs13086203	3	1050587	0.2111	0.2067	0.8286	0.4219	0.3174	0.114064	european + south_asian	1.46437e-05	0.205604	0.0260489	0.00730324	0.208699	0.0272734	0.00796747	0.0919369	0.140954	0.00587316
rs11902811	2	68729992	0.93333	0.524	0.0446	0.04639	0.03653	0.331818	african_san + european	0.116115	0.479286	0.476599	0.491846	0.159823	0.157923	0.168829	9.22361e-06	0.000209498	0.000306485
rs6573190	14	58635068	0.92222	0.5243	0.0892	0.1082	0.002283	0.308667	african_san + east_asian	0.107208	0.406084	0.38466	0.545555	0.120151	0.10666	0.222406	0.00050797	0.0273555	0.0342176
rs1448485	15	28282741	0.3556	0.1442	0.1596	0.4375	0.8973	0.168808	european + east_asian	0.0305455	0.0256063	0.00350864	0.169908	0.0002302	0.0539964	0.320541	0.0474706	0.306537	0.12786
rs11077325	16	3277251	0	0.3077	0.07746	0.4381	0.02968	0.115045	european + south_asian	0.120706	0.027626	0.182971	0.0103981	0.0450577	0.00912495	0.0783649	0.0917291	0.00582085	0.134388
rs11204592	1	248279484	0.03333	0.02	0.7746	0.6979	0.3607	0.253873	african_non_san + european	0.000864686	0.334691	0.277197	0.0962597	0.356053	0.297476	0.110801	0.00379725	0.090227	0.0582027
rs4776701	15	64278208	0.1111	0.3738	0.2606	0.1856	0.8037	0.133855	south_asian + east_asian	0.0490095	0.0189029	0.00554197	0.267494	0.00742549	0.0223063	0.0992216	0.00407202	0.156622	0.205585
rs551116	19	58684611	0.07778	0.6912	0.5637	0.4896	0.5161	0.098652	african_san + african_non_san	0.220494	0.148264	0.113282	0.125278	0.00872547	0.0211786	0.016121	0.00275579	0.00114059	0.000351178
rs4667231	2	189388330	0.8889	0.3689	0.03052	0.01031	0.0344	0.309681	african_san + south_asian	0.15595	0.44722	0.484944	0.440939	0.102544	0.127755	0.098638	0.00266669	5.99524e-05	0.00349788
rs1542327	2	12354664	0.4444	0.1587	0.1156	0.5	0.5323	0.0742241	european + south_asian	0.0499421	0.0704447	0.00155129	0.00387031	0.00196922	0.0683898	0.0803329	0.0917227	0.105249	0.000522281
rs10176935	2	15004104	0.3111	0.8269	0.1127	0.1186	0	0.227661	african_non_san + east_asian	0.143222	0.0304125	0.0282599	0.122228	0.284876	0.279214	0.447706	4.25487e-05	0.0407423	0.0429739
rs7535375	1	235913159	0.1	0.08654	0.5755	0.8557	0.92237	0.295642	african_non_san + south_asian	0.000267993	0.136139	0.323278	0.393884	0.146818	0.337902	0.409407	0.0498631	0.0861794	0.00571036
rs11004142	10	55972031	0.02222	0.125	0.6667	0.2474	0.09361	0.142447	european + south_asian	0.0212145	0.272425	0.06242	0.0125071	0.164662	0.0125503	0.00126901	0.0914774	0.190489	0.02155
rs4628571	1	210858403	0	0.101	0.561	0.6856	0.09132	0.211932	south_asian + east_asian	0.0363475	0.250582	0.331587	0.0327418	0.128404	0.195276	0.000134816	0.00829415	0.135792	0.203976
rs9937570	16	17262065	0.4333	0.3447	0.73	0.3093	0.695	0.0641018	european + south_asian	0.00413534	0.046013	0.00826281	0.0352619	0.0766732	0.000712054	0.0627863	0.0914756	0.000747872	0.0763475
rs2259091	3	58094157	0.6333	0.2887	0.6925	0.3763	0.01613	0.149562	european + east_asian	0.0610223	0.0019623	0.0334013	0.2605	0.0839358	0.00433134	0.0850991	0.0511239	0.30025	0.122714
rs1617402	10	95167741	0.1778	0.8144	0.2113	0.2423	0.711	0.160001	african_san + african_non_san	0.219206	0.000896126	0.00314406	0.152304	0.19509	0.174791	0.0074309	0.000685436	0.131662	0.114571
rs6489979	12	111614736	0	0.009709	0.7488	0.4845	0.2626	0.234465	african_non_san + european	0.00337672	0.379431	0.207326	0.100971	0.354543	0.185468	0.0827114	0.0375222	0.123378	0.0266053
rs1345390	16	54044515	0.04444	0.2163	0.6714	0.2526	0.5137	0.121804	european + south_asian	0.0350937	0.244717	0.0466432	0.154784	0.109144	0.000918421	0.0487625	0.0910782	0.0129397	0.0366125
rs11631742	15	69131672	0.91111	0.733	0.02817	0.05155	0.1826	0.327309	african_san + european	0.0281559	0.47716	0.440942	0.301112	0.310063	0.278102	0.161799	0.00181083	0.0349387	0.0218727
rs6784434	3	192079832	0.3444	0.6262	0.169	0.5722	0.6005	0.0673963	european + south_asian	0.0402859	0.0204729	0.0263674	0.0332687	0.114404	0.00151864	0.000348186	0.0907832	0.102789	0.000412819
rs1230190	4	99892196	0.3333	0.2402	0.8685	0.8866	0.2831	0.186858	south_asian + east_asian	0.00531527	0.159785	0.173742	0.00147865	0.216958	0.232649	0.00119184	0.000381404	0.189069	0.203967
rs236322	1	94056279	0.5222	0.8606	0.1995	0.09278	0.1758	0.185123	african_non_san + south_asian	0.0699589	0.0579709	0.116536	0.0682625	0.239549	0.335662	0.258066	0.0116389	0.000460843	0.00751737
rs1894847	7	31066593	0	0.335	0.6268	0.6392	0.91553	0.244779	african_san + east_asian	0.133068	0.291476	0.299629	0.544799	0.0432674	0.0470442	0.19782	8.27369e-05	0.0627698	0.0585077
rs4128590	11	131224448	0.8667	0.2356	0.1244	0.02062	0.0411	0.253414	african_san + african_non_san	0.218622	0.309001	0.440258	0.406872	0.0106156	0.0595794	0.0432673	0.022062	0.0119223	0.00178566
rs16841094	1	158746847	0.4889	0.185	0.08216	0.4433	0.2055	0.0637806	european + south_asian	0.0530957	0.109644	0.00104485	0.0452791	0.0116836	0.0395837	0.000334448	0.0905346	0.0158823	0.0328233
rs3997520	6	44551487	0.2	0.1078	0.5	0.8402	0.96575	0.267312	african_non_san + east_asian	0.00826817	0.0506718	0.222469	0.354537	0.0966136	0.30118	0.444885	0.0678652	0.159195	0.0242183
rs7637650	3	115807587	0.93333	0.4615	0.1595	0.05155	0.09302	0.263593	african_san + south_asian	0.145479	0.346943	0.469036	0.415596	0.0549904	0.122774	0.090522	0.0161088	0.00505992	0.00324785
rs7337170	13	27583074	0.1333	0.1569	0.6831	0.3866	0.0137	0.149657	european + east_asian	0.000561776	0.167635	0.0430971	0.0301018	0.15079	0.0341435	0.0380882	0.0448594	0.298003	0.130817
rs2849372	18	61013905	0.5556	0.2933	0.7783	0.3646	0.4361	0.0603192	european + south_asian	0.0356719	0.0283162	0.0184744	0.00715772	0.123516	0.002883	0.0110553	0.0903668	0.0629793	0.00266462
rs10802219	1	245699085	0.2889	0.3061	0.4718	0.5103	0.997717	0.169146	south_asian + east_asian	0.000176962	0.0178754	0.0257997	0.342826	0.0145259	0.0217569	0.330202	0.000741546	0.224607	0.203338
rs5996056	22	42127781	0.9	0.7723	0.02113	0.04167	0.02294	0.399145	african_non_san + european	0.0152167	0.47629	0.442296	0.472998	0.352214	0.320893	0.349159	0.00176526	1.90086e-05	0.00142242
rs6431936	2	8507427	0.02222	0.58	0.446	0.4588	0.6461	0.120744	african_san + african_non_san	0.218377	0.147264	0.153514	0.258893	0.00901125	0.00737405	0.00230445	8.26716e-05	0.0203343	0.0178471
rs7646760	3	53278653	0.2222	0.3846	0.23	0.6443	0.5434	0.0598475	european + south_asian	0.0157429	4.34641e-05	0.0939183	0.0558914	0.0141495	0.0341419	0.0127297	0.0901359	0.0529232	0.00528699
rs4470441	3	149198188	0.2667	0.3981	0.1667	0.567	0.863	0.131306	european + south_asian	0.00977395	0.00741755	0.0472094	0.194998	0.0337815	0.0143501	0.122805	0.0898794	0.267659	0.0558028
rs618453	11	106233094	0.04444	0.07212	0.7465	0.8351	0.8973	0.335273	african_non_san + south_asian	0.00176083	0.297155	0.371118	0.435058	0.263988	0.335439	0.397648	0.00596764	0.0199387	0.00420608
rs16870549	6	93695112	0.2444	0.09709	0.009524	0.1684	0.6712	0.145865	european + east_asian	0.0196953	0.0756198	0.00442822	0.094869	0.0219176	0.00558087	0.190073	0.0465583	0.297711	0.136895
rs1631677	15	65198591	0.1222	0.1779	0.1573	0.1649	0.7785	0.142874	south_asian + east_asian	0.00305595	0.00128392	0.00185972	0.238166	0.000380424	0.000148774	0.193699	5.34276e-05	0.209102	0.203291
rs33431	19	30939989	0.05556	0.4279	0.6502	0.2371	0.2156	0.102075	european + south_asian	0.104423	0.218264	0.035147	0.028931	0.0250759	0.0207209	0.0261833	0.0892646	0.0998126	0.000330059
rs17120202	8	14602827	0.8889	0.2696	0.01408	0.06771	0.006849	0.302844	african_san + european	0.214698	0.477027	0.393964	0.492819	0.0798576	0.0384795	0.0898177	0.00993906	0.000644246	0.0148831
rs12452359	17	45319912	0.8667	0.2379	0.2347	0.1495	0.1347	0.169718	african_san + african_non_san	0.217037	0.219245	0.28579	0.299228	7.09294e-06	0.00629975	0.00887736	0.00588663	0.00838706	0.000224684
rs10898026	11	71063519	0.1889	0.3812	0.1108	0.4844	0.3194	0.0449424	european + south_asian	0.0230236	0.00604447	0.0501462	0.0113284	0.0514813	0.00543366	0.0020997	0.0883945	0.0333353	0.0142362
rs212498	17	32731049	0.03333	0.04902	0.73	0.7629	0.90639	0.336413	african_non_san + east_asian	0.000784029	0.300177	0.325316	0.462857	0.279089	0.303688	0.438937	0.000715277	0.0270844	0.0191812
rs1400439	2	18516199	0.92045	0.5583	0.1221	0.04124	0.01826	0.316006	african_san + south_asian	0.0917082	0.367863	0.467646	0.506839	0.112457	0.18157	0.211844	0.0113526	0.0229662	0.0023456
rs6763648	3	70807661	0.06667	0.2596	0.4906	0.5464	0.990741	0.241051	african_san + east_asian	0.0360436	0.122705	0.149413	0.542745	0.02881	0.0434727	0.348873	0.00155977	0.199585	0.170296
rs2254406	1	225070168	0.05556	0.07143	0.8498	0.6436	0.7212	0.263521	african_non_san + european	0.000530736	0.369848	0.214241	0.264824	0.349853	0.197654	0.24692	0.0287443	0.012422	0.0034796
rs2318872	17	63883342	0.05556	0.4806	0.07981	0.1495	0.7604	0.183639	south_asian + east_asian	0.127857	0.00117076	0.0124004	0.29352	0.107797	0.0659643	0.0423125	0.00606546	0.265864	0.202853
rs4656349	1	162049824	0.2222	0.199	0.6901	0.2784	0.4766	0.074428	european + south_asian	0.000404862	0.114947	0.0021074	0.0362094	0.127968	0.0043524	0.0440331	0.0874227	0.0236515	0.0210832
rs6968846	7	42328186	0.7	0.8413	0.1573	0.07732	0.0274	0.27754	african_non_san + south_asian	0.0143037	0.159916	0.226625	0.287293	0.25681	0.334991	0.402956	0.00786087	0.0275663	0.00652667
rs17376977	10	8202956	0.7444	0.1202	0.1595	0.01031	0	0.223398	african_san + african_non_san	0.216089	0.1849	0.349842	0.375914	0.00160954	0.0288162	0.0435809	0.0424581	0.0587384	0.00358653
rs5758756	22	42884997	0.05556	0.101	0.07042	0.2371	0.7877	0.190471	european + east_asian	0.0036251	0.000468684	0.035147	0.315033	0.00149899	0.0168823	0.264809	0.0279571	0.297192	0.160489
rs17120651	14	49315327	0.7111	0.3413	0.02347	0.3144	0.6804	0.157637	european + south_asian	0.0702448	0.301287	0.0809521	0.000556727	0.0984175	0.000410549	0.0586809	0.0872792	0.279726	0.0685618
rs3861665	14	95390794	0.4222	0.2644	0.8075	0.4072	0.2169	0.091998	european + south_asian	0.0138995	0.0811191	0.000115877	0.0245556	0.156842	0.0114941	0.00154534	0.0870932	0.186457	0.0213413
rs487656	20	58790814	0	0.1106	0.1268	0.06186	0.6347	0.15824	south_asian + east_asian	0.0399505	0.046093	0.0219327	0.296652	0.000313808	0.00381606	0.158264	0.00628649	0.146098	0.202144
rs1609480	3	10901959	0.04444	0.2621	0.5563	0.1649	0.3904	0.084252	european + south_asian	0.0498152	0.176877	0.0204679	0.0982564	0.0455479	0.00708283	0.00940674	0.0865122	0.0138656	0.0324035
rs1805249	3	168909613	0.6222	0.04327	0.2227	0.08333	0.0553	0.133315	african_san + african_non_san	0.21551	0.08443	0.174239	0.201797	0.0377696	0.00343834	0.000386996	0.0193374	0.0310747	0.00153221
rs4896618	6	143376126	0.02222	0.1881	0.8991	0.6443	0.5367	0.237944	african_san + european	0.0412681	0.473242	0.257733	0.193938	0.284084	0.111856	0.067833	0.0482341	0.0861723	0.00599859
rs10732643	12	89162115	0.3111	0.16	0.93396	0.90722	0.8676	0.255145	african_non_san + european	0.0160721	0.231186	0.204672	0.171643	0.347255	0.31659	0.277469	0.001228	0.00626739	0.001973
rs7568054	2	190497896	0.08889	0.02404	0.6432	0.2371	0.08904	0.139801	european + south_asian	0.0104616	0.181059	0.020765	3.47007e-08	0.25425	0.0569265	0.0104982	0.0863315	0.180925	0.0207132
rs585655	1	43597014	0.7222	0.8173	0.06103	0.1186	0	0.311492	african_non_san + east_asian	0.00641499	0.259137	0.202926	0.358617	0.333099	0.271297	0.438632	0.00515033	0.0216317	0.0429739
rs7786729	7	14972377	0.04444	0.3413	0.07981	0.366	0.7936	0.177014	european + east_asian	0.0785075	0.00271907	0.0882547	0.334497	0.0545915	0.000333679	0.1085	0.0630114	0.291387	0.0973864
rs9693804	8	126885591	0	0.1442	0.2746	0.2865	0.8858	0.234622	south_asian + east_asian	0.0527799	0.106141	0.111326	0.509008	0.0130128	0.0152078	0.308836	8.77037e-05	0.208733	0.201132
rs607148	7	42906793	0.8333	0.7067	0.02619	0.005155	0.08295	0.335756	african_non_san + south_asian	0.0114289	0.397317	0.438585	0.321371	0.293878	0.33235	0.22536	0.00391405	0.00818071	0.0215095
rs10037970	5	95058014	0.8444	0.2692	0.002358	0	0.002294	0.321966	african_san + south_asian	0.179299	0.456898	0.464842	0.457082	0.0976853	0.103808	0.09782	0.000817916	2.20641e-07	0.000795698
rs11840833	13	94378307	0.1556	0.4423	0.0493	0.3711	0.2854	0.0592808	european + south_asian	0.0505846	0.016058	0.030612	0.0123988	0.116212	0.0026288	0.0133737	0.0862278	0.0544441	0.00417243
rs4938219	11	115662064	0.5778	0.02404	0.2418	0.1392	0.7055	0.168047	african_san + african_non_san	0.21446	0.0597166	0.1103	0.0089009	0.0586418	0.0242686	0.296362	0.00861992	0.112119	0.176219
rs6789594	3	170952203	0.91111	0.524	0.1127	0.06701	0	0.3111	african_san + east_asian	0.0992693	0.366821	0.420009	0.53921	0.10356	0.138093	0.229141	0.00322295	0.0407423	0.0238048
rs679736	11	126041204	0.4667	0.3265	0.7793	0.3763	0.1256	0.100475	european + south_asian	0.010309	0.0532162	0.00419581	0.0731349	0.107808	0.00136102	0.0296551	0.0859841	0.235754	0.0432965
rs7445043	5	7666786	0.5778	0.4794	0.4765	0.4897	0.004587	0.117707	south_asian + east_asian	0.00486517	0.00515499	0.00390374	0.248083	4.2132e-06	5.30966e-05	0.19258	8.72222e-05	0.191047	0.19807
rs385586	8	17632943	0.6111	0.2157	0.2136	0.6146	0.4726	0.0686826	european + south_asian	0.0832397	0.084232	6.45377e-06	0.00969103	3.27006e-06	0.0846495	0.0372217	0.0856494	0.0379041	0.010195
rs363612	2	74911073	0.3889	0.1298	0.8779	0.6856	0.1575	0.191032	european + east_asian	0.045246	0.13745	0.0449547	0.0345385	0.31457	0.171719	0.000780716	0.0278519	0.289226	0.151749
rs1679012	15	42528676	0.01136	0.04369	0.8009	0.634	0.8356	0.321811	african_non_san + european	0.00520051	0.394762	0.269396	0.426862	0.341696	0.222121	0.372647	0.0173733	0.00101334	0.0265825
rs4977659	9	24733226	0.1222	0.08173	0.1595	0.5469	0.7523	0.167626	european + south_asian	0.00224921	0.0014408	0.107341	0.219711	0.00724141	0.136652	0.257926	0.0856144	0.189935	0.0234261
rs707025	2	155188523	0.7556	0.1311	0.3662	0.2835	0.3234	0.094569	african_san + african_non_san	0.214429	0.0792106	0.116219	0.0972711	0.0381598	0.0180068	0.026993	0.00390591	0.00101407	0.000942004
rs1392326	3	167568177	0.3111	0.09406	0.6573	0.8557	0.8927	0.219767	african_non_san + south_asian	0.0380534	0.0612538	0.162835	0.191828	0.184589	0.329622	0.366727	0.0273292	0.0413423	0.00156101
rs6071459	20	34971763	0.5222	0.2115	0.3521	0.04124	0.002283	0.125258	european + south_asian	0.0532087	0.0147769	0.162557	0.221225	0.0123082	0.0355263	0.0739148	0.0854502	0.134656	0.0108019
rs4423825	4	176436525	0.8889	0.4216	0.01643	0.06186	0.09817	0.275336	african_san + european	0.12933	0.472355	0.401502	0.358137	0.143357	0.0966368	0.0720133	0.00729016	0.0170515	0.00225683
rs168525	20	58937346	0	0.02475	0.6009	0.6186	0.8676	0.312185	african_non_san + east_asian	0.00865523	0.274923	0.286167	0.488895	0.227025	0.237758	0.433885	0.000164585	0.0472014	0.0419549
rs6759676	2	113836348	0.2	0.5534	0.5915	0.732	0.1324	0.119106	south_asian + east_asian	0.0685077	0.0828956	0.150002	0.0041463	0.00074157	0.0175026	0.103762	0.0110842	0.120916	0.197834
rs10756585	9	14616166	0.1444	0.3317	0.07981	0.4263	0.3157	0.0461429	european + south_asian	0.0246982	0.00530577	0.0503779	0.0211084	0.0514372	0.00476239	0.000146184	0.085392	0.046329	0.00657087
rs12620556	2	159196771	0.91111	0.4375	0.09624	0.03608	0.2215	0.244138	african_san + south_asian	0.13845	0.384768	0.464131	0.269947	0.0790927	0.127055	0.0267669	0.0075801	0.0150204	0.0420403
rs17003697	4	80189105	0.6932	0.08654	0.05399	0.04124	0.08904	0.17161	african_san + african_non_san	0.213202	0.247533	0.263269	0.210833	0.00204451	0.00437757	9.75581e-06	0.000449383	0.00233471	0.0047941
rs1334973	1	43921384	0.3	0.3173	0.4481	0.09278	0.1216	0.0482932	european + south_asian	0.00017534	0.0117688	0.0354634	0.0245321	0.00908658	0.0404402	0.0287518	0.0853594	0.0685503	0.00108783
rs7738608	6	16384665	0.6667	0.3798	0.2441	0.4433	0.94292	0.138288	european + east_asian	0.0418371	0.093038	0.0254876	0.0659879	0.0107889	0.00208289	0.198718	0.0222274	0.288247	0.16381
rs7652331	3	45962752	0.2556	0.02913	0.2887	0.4794	0.002283	0.113397	south_asian + east_asian	0.059179	0.000691705	0.0272605	0.0920844	0.0715221	0.154971	0.00688677	0.0193711	0.106233	0.197816
rs4885162	13	74869348	0.02222	0.009615	0.7264	0.4691	0.4772	0.215449	african_non_san + european	0.00130275	0.314528	0.15862	0.162684	0.337371	0.177608	0.18181	0.0348919	0.0328182	3.29002e-05
rs2220504	3	1235201	0.4111	0.1731	0.662	0.2577	0.09361	0.0946589	european + south_asian	0.0350092	0.0319948	0.0133041	0.0708737	0.129255	0.00532134	0.00692543	0.084751	0.187724	0.0240162
rs9548649	13	39741292	0.91111	0.4038	0.05634	0.09794	0	0.303194	african_san + east_asian	0.155467	0.434248	0.382859	0.53921	0.0937118	0.0657612	0.165764	0.00307368	0.0199343	0.0352047
rs6733403	2	82509665	0.05556	0.1731	0.7429	0.92784	0.97454	0.357295	african_non_san + south_asian	0.0178038	0.280412	0.456128	0.526114	0.17423	0.328065	0.392531	0.0326721	0.0629855	0.00610711
rs918702	16	49469134	0.05556	0.3641	0.7347	0.3299	0.653	0.13688	european + south_asian	0.0785751	0.274438	0.0658176	0.219985	0.0711242	0.000645434	0.0423457	0.0847413	0.00393669	0.0531622
rs6702764	1	46252717	0.6889	0.08586	0.2582	0.134	0	0.167759	african_san + african_non_san	0.211146	0.0961755	0.170433	0.333954	0.027081	0.00298212	0.03072	0.012405	0.0990894	0.0488486
rs10948245	6	45649619	0.1111	0.009615	0.05164	0.02062	0.5388	0.136949	south_asian + east_asian	0.0264332	0.00604016	0.0181703	0.111073	0.00814623	0.00104015	0.21522	0.00356451	0.160035	0.197391
rs11665424	18	29484640	0.3111	0.1971	0.2512	0.6546	0.4635	0.0588149	european + south_asian	0.00862791	0.00222236	0.0602936	0.0122959	0.0021078	0.111656	0.0409728	0.0846027	0.0248132	0.0186407
rs6595026	5	116607979	0.1111	0.09615	0.6056	0.6443	0.94749	0.253866	african_non_san + east_asian	0.000301007	0.142721	0.16307	0.414105	0.154379	0.175353	0.431004	0.000798995	0.0929881	0.0776686
rs962298	9	12588950	0.4333	0.2621	0.6854	0.3542	0.02064	0.121597	european + east_asian	0.0162788	0.0326083	0.00328062	0.143218	0.0927815	0.00498748	0.0695619	0.055993	0.28767	0.107197
rs2433354	15	48414969	0.8556	0.6869	0.002358	0.02062	0.4703	0.307232	african_san + european	0.0205467	0.468279	0.42881	0.0869328	0.324968	0.288743	0.0242696	0.00420516	0.19281	0.16138
rs160338	7	28628202	0.02222	0.1058	0.3915	0.06186	0.09132	0.0646766	european + south_asian	0.0157612	0.121781	0.00506778	0.0119166	0.0573184	0.00317627	0.000295232	0.0844989	0.065202	0.00154281
rs2593373	9	17532840	0.01111	0.1202	0.6549	0.8711	0.90411	0.338251	african_san + south_asian	0.0280692	0.283585	0.463528	0.501049	0.161798	0.317303	0.351211	0.0332718	0.0473748	0.00136972
rs1375639	8	76597662	0.8977	0.2885	0.2099	0.1753	0.2374	0.163026	african_san + african_non_san	0.210255	0.265381	0.293331	0.244907	0.0041409	0.00906474	0.0016862	0.000963377	0.000544712	0.00295252
rs1474925	1	230207433	0.06667	0.03846	0.7864	0.6134	0.6324	0.232285	african_non_san + european	0.00202082	0.300501	0.184988	0.195856	0.336878	0.216148	0.227615	0.0180038	0.0145113	0.000192122
rs7174832	15	94036223	0.1	0.02451	0.6714	0.268	0.01598	0.174453	european + south_asian	0.0130328	0.187653	0.0242338	0.0178835	0.272027	0.0679745	0.000461919	0.0840888	0.285886	0.076954
rs660361	11	113154125	0.05556	0.1893	0.3957	0.299	0.8904	0.191448	south_asian + east_asian	0.0218497	0.0910412	0.0549507	0.411561	0.026157	0.00820603	0.274525	0.00516862	0.143189	0.197256
rs8131179	21	44082201	0.6	0.07212	0.691	0.8247	0.6606	0.152358	african_non_san + south_asian	0.172337	0.00453296	0.0314326	0.00197164	0.226129	0.326175	0.207127	0.0123008	0.000527406	0.0178528
rs309295	2	7188238	0.04444	0.1202	0.4085	0.07216	0.09817	0.0593026	european + south_asian	0.0098344	0.105918	0.00176539	0.00557657	0.0557423	0.00335058	0.000624666	0.0837107	0.0672938	0.00108929
rs2993410	1	47212009	0.5	0.5577	0.1479	0.4536	0.8653	0.116553	european + east_asian	0.00167115	0.073713	0.00107919	0.0806699	0.0964013	0.00542893	0.059954	0.0575564	0.285923	0.0993698
rs2287680	19	33608566	0.3111	0.2644	0.7559	0.3557	0.5434	0.0686002	european + south_asian	0.00133125	0.103032	0.00111942	0.0278477	0.126257	0.00488417	0.0410691	0.0835749	0.0250954	0.0179085
rs16846402	1	200247910	0.6778	0.08	0.09624	0.08247	0.2055	0.133994	african_san + african_non_san	0.20988	0.194767	0.207491	0.118097	0.000410802	1.02181e-05	0.016573	0.000291543	0.0118777	0.015785
rs1994876	3	8549665	0.03333	0.3873	0.439	0.5928	0.95642	0.221617	african_san + east_asian	0.107544	0.130709	0.210553	0.530448	0.00137873	0.021275	0.209511	0.0118866	0.180369	0.106154
rs10191044	2	18716201	0.2556	0.3846	0.1009	0.1186	0.7123	0.117389	south_asian + east_asian	0.00960713	0.0209994	0.0157253	0.10839	0.0575655	0.0488874	0.0552697	0.0004012	0.212029	0.196678
rs4507535	5	109517668	0.5778	0.3088	0.8239	0.4381	0.4406	0.0652915	european + south_asian	0.0371389	0.0369323	0.00979255	0.00944492	0.142534	0.00896562	0.00930434	0.0829752	0.0819965	3.17167e-06
rs26999	5	94235506	0.08889	0.01923	0.4127	0.5773	0.8539	0.234959	african_non_san + east_asian	0.0128058	0.0743127	0.145794	0.333587	0.135327	0.221299	0.429622	0.0136098	0.110321	0.0485448
rs4500059	8	111432405	0.1222	0.1615	0.92488	0.8144	0.8196	0.277349	african_non_san + european	0.0015904	0.373053	0.265603	0.26981	0.334994	0.231892	0.235894	0.0138377	0.0127636	2.26077e-05
rs7982150	13	72237748	0.4778	0.5146	0.1103	0.4691	0.6735	0.0769619	european + south_asian	0.000677312	0.0860866	3.79525e-05	0.0197406	0.101115	0.00103576	0.013154	0.0826936	0.180183	0.0214908
rs2958757	8	30128040	0.05556	0.1827	0.93662	0.8281	0.4817	0.277615	african_san + european	0.0201706	0.467747	0.349635	0.128367	0.330196	0.225914	0.0517556	0.0146692	0.138579	0.0686788
rs2731968	5	38456766	0.1222	0.274	0.8967	0.98454	0.95205	0.337351	african_non_san + south_asian	0.018516	0.341189	0.461897	0.408528	0.218771	0.325844	0.27756	0.019221	0.00559774	0.00450253
rs7850234	9	24189914	0.92222	0.3269	0.2371	0.1186	0.2877	0.179888	african_san + african_non_san	0.20915	0.269888	0.373594	0.234253	0.00499457	0.0323227	0.00090281	0.0121975	0.00165557	0.0226355
rs2151216	9	101359392	0.02222	0.08333	0.04695	0.03646	0.5731	0.142517	south_asian + east_asian	0.00991362	0.00233926	0.000898712	0.214379	0.00275079	0.0050016	0.148283	0.000345046	0.183192	0.195386
rs6494120	15	59894617	0.1222	0.149	0.5259	0.1495	0.3082	0.0586764	european + south_asian	0.000767044	0.0983394	0.000794735	0.0262961	0.0829418	2.46113e-07	0.0182675	0.0826752	0.024593	0.0181362
rs2608717	12	41908987	0.03333	0.3177	0.892	0.90206	0.6152	0.267624	african_san + south_asian	0.0788955	0.446133	0.457725	0.223793	0.187278	0.195973	0.0451499	0.000137007	0.0540062	0.0592049
rs1474249	2	165419009	0.1778	0.1359	0.6761	0.4639	0.01826	0.150639	european + east_asian	0.00166361	0.133529	0.0482187	0.0411183	0.161757	0.0667851	0.02726	0.0231585	0.285202	0.161458
rs10901745	10	126207206	0.3889	0.2843	0.05164	0.366	0.3265	0.0447983	european + south_asian	0.00614334	0.0914647	0.000278996	0.0021205	0.0525103	0.00381	0.00105001	0.0823348	0.0673775	0.000861945
rs11103302	9	138958552	0.3556	0.3447	0.4883	0.1237	0.05023	0.0734862	european + south_asian	6.52693e-05	0.00905467	0.0381375	0.0793988	0.0106485	0.0351334	0.0752201	0.0823096	0.136494	0.00874681
rs4976606	5	167851168	0.4111	0.3125	0.6103	0.4845	0.004587	0.118238	south_asian + east_asian	0.00527543	0.0199831	0.00272605	0.15782	0.0453143	0.0155223	0.112066	0.00800675	0.268095	0.19529
rs11956421	5	123948730	0.2111	0.8333	0.6338	0.4948	0.6628	0.0930626	african_san + african_non_san	0.209149	0.0949141	0.0450019	0.10789	0.0259373	0.0664585	0.0195795	0.00985759	0.000461158	0.0145494
rs4984954	16	931686	0.2	0.05155	0.8052	0.6667	0.5252	0.183098	african_non_san + european	0.0265472	0.196378	0.115789	0.05876	0.33477	0.233141	0.153225	0.0124508	0.0450333	0.0104359
rs308739	3	4376030	0.2333	0.1414	0.05164	0.3656	0.2146	0.0360891	european + south_asian	0.00699259	0.0361474	0.0104948	0.000251566	0.0119622	0.0341132	0.00460487	0.0821783	0.030623	0.0139611
rs16990309	20	4836440	0.08889	0.1587	0.8608	0.91237	0.8927	0.323642	african_non_san + south_asian	0.00568367	0.340146	0.394655	0.37258	0.272449	0.323356	0.302655	0.00333192	0.00118005	0.000550648
rs9294550	6	93573896	0.2	0.0625	0.5023	0.4175	0.91244	0.199218	african_non_san + east_asian	0.021659	0.0513861	0.0281595	0.288183	0.131742	0.094448	0.427509	0.00362329	0.109494	0.14952
rs4767944	12	112209341	0	0.01471	0	0.06701	0.617	0.206896	european + east_asian	0.00512535	0	0.0238048	0.285138	0.00512535	0.00941707	0.252616	0.0238048	0.285138	0.186682
rs1861619	2	206743798	0.92222	0.4293	0.2465	0.2835	0.009174	0.230488	african_san + east_asian	0.151809	0.26296	0.237064	0.52805	0.0188458	0.0116461	0.158297	0.000879128	0.0769403	0.0921027
rs4238528	15	81619705	0.1	0.1779	0.7885	0.3969	0.5411	0.139224	european + south_asian	0.00641427	0.266408	0.062217	0.119859	0.200517	0.0298428	0.0741504	0.0820248	0.0349491	0.0104741
rs4293602	2	48732944	0.3222	0.125	0.2371	0.1443	0.742	0.115028	south_asian + east_asian	0.0287833	0.00450711	0.0225688	0.0913493	0.0107398	0.000399899	0.210414	0.00703281	0.133594	0.194846
rs196074	22	38832512	0.95556	0.5048	0.07746	0.1753	0.137	0.256748	african_san + european	0.145626	0.465438	0.361561	0.398214	0.120349	0.0624224	0.0812554	0.0110904	0.00468372	0.00139453
rs4711449	6	11846840	0.7273	0.1154	0.09859	0.09278	0	0.194809	african_san + african_non_san	0.208932	0.223963	0.229449	0.362526	0.000370023	0.000687055	0.0417623	4.87707e-05	0.0354473	0.0332839
rs2035686	8	18339293	0.3333	0.5192	0.01878	0.2887	0.04795	0.109787	european + south_asian	0.0177789	0.100464	0.00116113	0.0726653	0.189421	0.0278841	0.153876	0.0820241	0.00340803	0.0565114
rs2643626	12	56726518	0.8889	0.6019	0.07746	0.02577	0.04795	0.311894	african_san + south_asian	0.0568112	0.381916	0.45524	0.42053	0.168445	0.22616	0.198192	0.00712468	0.00186851	0.00175829
rs12632852	3	11618682	0.4333	0.1275	0.6268	0.232	0.3813	0.0669527	european + south_asian	0.060416	0.0189103	0.0230872	0.00140087	0.14153	0.00937008	0.0439659	0.0819858	0.0304475	0.0132047
rs1682913	3	3846526	0.1556	0.524	0.1221	0.4845	0.2569	0.066424	european + south_asian	0.0787548	0.00117568	0.0644233	0.00790039	0.0976056	0.000780384	0.0380569	0.081757	0.0150583	0.0280992
rs31899	5	11429782	0.1	0.165	0.92723	0.8505	0.90411	0.322789	african_non_san + european	0.00463574	0.399862	0.31846	0.372619	0.334581	0.258172	0.308844	0.00758844	0.000867798	0.00336133
rs743742	22	33116314	0.3778	0.335	0.1643	0.08247	0.656	0.0940373	south_asian + east_asian	0.000998713	0.029446	0.0655705	0.0392609	0.0197527	0.0510638	0.0524486	0.00786911	0.131721	0.19434
rs685125	19	39850102	0.1	0.145	0.8592	0.9	0.8881	0.316587	african_non_san + south_asian	0.0023666	0.326567	0.368064	0.3553	0.282963	0.322624	0.310396	0.00197319	0.000947602	0.000186959
rs4577845	7	71647996	0.07778	0.2718	0.6808	0.2938	0.02055	0.144146	european + east_asian	0.0342234	0.213926	0.0406441	0.00930648	0.0863704	0.000298345	0.07341	0.0769325	0.284645	0.08211
rs13250982	8	49409564	0.7111	0.105	0.08216	0.1701	0.05023	0.156304	african_san + african_non_san	0.207593	0.229033	0.157469	0.264211	0.0007705	0.0045025	0.00534331	0.00893415	0.00208082	0.0192418
rs11078588	17	5713820	0.03333	0.08173	0.07746	0.4124	0.5849	0.13712	european + south_asian	0.00556246	0.00477648	0.118583	0.205993	3.11135e-05	0.0787404	0.155684	0.0815755	0.15942	0.0149529
rs1010242	10	15971235	0.07778	0.06311	0.4573	0.701	0.90826	0.263323	african_non_san + east_asian	0.000411507	0.0993918	0.22681	0.40312	0.110803	0.242334	0.421744	0.0308095	0.126736	0.0356366
rs8065563	17	17782404	0.1	0.1394	0.5892	0.201	0.04566	0.101889	european + south_asian	0.00184894	0.142924	0.0101411	0.00559082	0.115342	0.00337399	0.0136499	0.0815078	0.193577	0.0298487
rs564266	11	131740926	0.3667	0.1311	0.3803	0.5361	0.02283	0.0979617	south_asian + east_asian	0.0382992	9.88085e-05	0.0145586	0.110042	0.0421694	0.0971934	0.0226286	0.012274	0.11603	0.192749
rs10800619	1	199193889	0.6778	0.5922	0.06103	0.3814	0.3165	0.110627	european + south_asian	0.00395864	0.229489	0.0447628	0.0667711	0.178835	0.0224021	0.0388481	0.0811727	0.0574296	0.00232003
rs13246232	7	40871858	0.1778	0.7981	0.6714	0.433	0.5	0.0963236	african_san + african_non_san	0.207324	0.131121	0.0392789	0.059709	0.010373	0.072617	0.0499466	0.0290251	0.0152205	0.00225635
rs11129771	3	37833387	0.1	0.5096	0.777	0.7629	1	0.239721	african_san + east_asian	0.105854	0.257683	0.247321	0.525597	0.039675	0.0352069	0.210519	0.000140319	0.0843006	0.090169
rs3742010	12	110369872	0.94444	0.5481	0.06573	0.1289	0.1307	0.271939	african_san + european	0.114854	0.464584	0.391024	0.389178	0.151128	0.103634	0.102523	0.00577239	0.00606001	3.58562e-06
rs3790370	1	197310747	0.2111	0.104	0.03081	0.1959	0.7032	0.143329	european + east_asian	0.0109876	0.0423449	0.000178209	0.127701	0.0112088	0.00839743	0.203488	0.0373666	0.284505	0.136651
rs2371150	3	27806147	0.5444	0.3592	0.3357	0.732	0.4521	0.042656	european + south_asian	0.0174156	0.0222712	0.0192175	0.00426577	0.00030451	0.0718747	0.00448223	0.0811531	0.007114	0.0411984
rs7588415	2	21123661	0.1333	0.1782	0.8333	0.92268	0.8744	0.285046	african_non_san + south_asian	0.00192216	0.270976	0.359186	0.307843	0.233447	0.317636	0.268469	0.00951602	0.00169687	0.00322381
rs11033971	11	37155633	0.2889	0.15	0.91315	0.8557	0.8584	0.239359	african_non_san + european	0.0142745	0.224418	0.175727	0.177748	0.332203	0.27543	0.277829	0.0040739	0.00373555	7.43794e-06
rs7478184	10	93269972	0.8889	0.6394	0.06103	0.02577	0.09817	0.308156	african_san + south_asian	0.0449631	0.402593	0.45524	0.358137	0.205802	0.249255	0.170903	0.00384893	0.00237355	0.0119744
rs341817	8	50023600	0.06667	0.3413	0.4061	0.567	0.03653	0.11562	south_asian + east_asian	0.062461	0.0867038	0.15992	0.00235277	0.00224475	0.0259188	0.0853214	0.0130105	0.112486	0.191904
rs2416939	9	102648036	0.2556	0.31	0.6854	0.2887	0.3881	0.0508984	european + south_asian	0.00182599	0.0958376	0.000691705	0.0101087	0.0722203	0.000270432	0.00336093	0.080954	0.0451324	0.00553141
rs2274913	1	70689215	0.6444	0.0625	0.07981	0.201	0.2913	0.115012	african_san + african_non_san	0.207238	0.190045	0.104833	0.0640005	0.000568009	0.0219113	0.0481085	0.0156527	0.0389048	0.00551723
rs2275697	1	205027737	0.3667	0.1538	0.1033	0.4536	0.4977	0.0629254	european + south_asian	0.0301081	0.0505227	0.00390758	0.00876883	0.00286188	0.0549271	0.0699374	0.080929	0.0985821	0.000975037
rs7672373	4	61173570	0.1778	0.1635	0.05634	0.3711	0.2397	0.0346301	european + south_asian	0.000180653	0.0186378	0.023845	0.00290832	0.015246	0.0280714	0.00453139	0.0806867	0.0355043	0.0102343
rs2837956	21	42479516	0.2333	0.09615	0.6315	0.7577	0.93607	0.229373	african_non_san + east_asian	0.0175359	0.0832868	0.144632	0.288295	0.168241	0.2473	0.415534	0.00943594	0.0741758	0.0323928
rs17131080	1	91009612	0.1111	0.03398	0.004695	0.01031	0.4977	0.133828	south_asian + east_asian	0.0115977	0.0318108	0.0257879	0.0935736	0.00636402	0.00340508	0.158351	0.000542269	0.202151	0.191414
rs6585474	10	119943660	0.4667	0.1779	0.01174	0.1031	0.6553	0.155932	european + east_asian	0.04903	0.172789	0.0861372	0.0181708	0.0475267	0.00585227	0.123022	0.0219619	0.282665	0.175698
rs1163254	12	81104350	0.4444	0.7837	0.09859	0.05155	0.21	0.17546	african_non_san + south_asian	0.0623337	0.0802774	0.115097	0.0317238	0.264124	0.316894	0.175057	0.00404635	0.0121222	0.0293519
rs10882097	10	82568684	0.03333	0.07767	0.73	0.3351	0.137	0.16785	european + south_asian	0.00481422	0.300177	0.0857925	0.0183995	0.246386	0.0537409	0.00464623	0.0805314	0.192907	0.027878
rs17002048	4	77449143	0.7111	0.1058	0	0	0	0.257471	african_san + african_non_san	0.206886	0.350233	0.350233	0.350233	0.0381456	0.0381456	0.0381456	0	0	0
rs11651686	17	63393169	0.03333	0.09135	0.8538	0.8144	0.2719	0.291364	african_non_san + european	0.00746631	0.405667	0.368552	0.0615819	0.330787	0.295984	0.0284538	0.00140508	0.184626	0.156959
rs6419833	3	37620481	0.2444	0.3125	0.3263	0.7216	0.2489	0.067094	european + south_asian	0.00289082	0.00412237	0.118802	1.36227e-05	0.000109513	0.0863046	0.00250832	0.080518	0.00366336	0.116432
rs1011641	11	38315584	0.8556	0.3725	0.004695	0.06186	0.02968	0.28435	african_san + european	0.13033	0.461993	0.367274	0.413303	0.139119	0.0771516	0.104959	0.0150017	0.00514004	0.00302514
rs4934372	10	82372981	0.3111	0.1869	0.5307	0.8247	0.2283	0.120215	south_asian + east_asian	0.0103966	0.0249613	0.141813	0.00436422	0.0662458	0.220136	0.00130413	0.0508648	0.0495813	0.191039
rs4840599	8	11805380	0.06667	0.2644	0.5141	0.5928	0.98165	0.236097	african_san + east_asian	0.0374613	0.133652	0.17361	0.523737	0.0332321	0.0562002	0.327986	0.00313608	0.17251	0.133925
rs1509467	2	210489563	0.1889	0.1942	0.01174	0.2629	0	0.0659587	european + south_asian	2.26745e-05	0.0515474	0.00392839	0.0704023	0.053506	0.00335613	0.0725359	0.0801082	0.0040861	0.1011
rs715882	3	3628512	0.8333	0.6068	0.06338	0	0	0.340065	african_san + south_asian	0.0325197	0.344409	0.45388	0.45388	0.184562	0.278639	0.278639	0.0224845	0.0224845	0
rs2003180	3	87169339	0.8333	0.215	0.02817	0.005208	0.009132	0.287773	african_san + african_non_san	0.20642	0.394052	0.438455	0.429387	0.0456569	0.0701916	0.064573	0.00440814	0.00259358	0.000273834
rs3741691	12	72058416	0.1222	0.3942	0.8685	0.6495	0.1575	0.182662	european + east_asian	0.0502281	0.312847	0.157335	0.00129785	0.128324	0.0330193	0.0359456	0.0337379	0.280445	0.132777
rs16910024	9	25988972	0.3	0.5625	0.04695	0.3505	0.1438	0.0846261	european + south_asian	0.0355748	0.0612041	0.00145365	0.017969	0.17744	0.022823	0.100817	0.0800346	0.0141819	0.0294035
rs6719889	2	58237076	0.1364	0.1471	0.8357	0.8958	0.863	0.282383	african_non_san + south_asian	0.00011766	0.270205	0.326334	0.29422	0.26081	0.316297	0.284533	0.00391342	0.000728934	0.00127148
rs10837824	11	42346316	0.7111	0.2673	0.007109	0.02128	0.5279	0.212921	south_asian + east_asian	0.102055	0.331196	0.304825	0.0179317	0.088455	0.070908	0.0359544	0.00187583	0.213842	0.190486
rs4936393	11	117503394	0.4556	0.399	0.6831	0.2887	0.468	0.0340826	european + south_asian	0.00163735	0.0266423	0.0149986	7.73334e-05	0.0412158	0.00676235	0.00242547	0.0800024	0.0238835	0.0172099
rs726502	17	30588264	0.01111	0.0625	0.5188	0.5104	0.90183	0.273137	african_non_san + east_asian	0.010237	0.201435	0.196859	0.49831	0.139617	0.135581	0.415093	3.53105e-05	0.0951277	0.0986066
rs7777679	7	26127564	0.2333	0.74	0.01878	0.1701	0.4495	0.157893	african_non_san + european	0.134646	0.0605462	0.00311118	0.0263242	0.33061	0.17455	0.0445356	0.0380432	0.153585	0.0468992
rs11951607	5	33923272	0.2778	0.1779	0.885	0.5309	0.4064	0.132668	european + south_asian	0.00713657	0.205983	0.0336862	0.00922611	0.278649	0.0704127	0.0322077	0.0799373	0.133886	0.00780134
rs3776578	5	36651986	0.7778	0.1602	0.05164	0.03608	0.105	0.201733	african_san + african_non_san	0.206384	0.312033	0.333247	0.253458	0.0162404	0.0233364	0.00333269	0.000725336	0.00502277	0.00942767
rs1557106	10	6362220	0.06667	0.2163	0.004695	0.2371	0.4635	0.0900969	european + south_asian	0.0240882	0.0165744	0.0296385	0.110599	0.0715342	0.000308573	0.0346365	0.0799248	0.184013	0.028535
rs2922346	2	177445709	0.3778	0.2157	0.4554	0.4742	0.97936	0.159969	south_asian + east_asian	0.0158912	0.00310062	0.00475877	0.246187	0.0327521	0.0376509	0.363035	0.000177611	0.200569	0.190268
rs258563	5	136269272	0.1222	0.5	0.05164	0.1915	0.7339	0.159659	european + east_asian	0.0877616	0.00805249	0.00457124	0.207444	0.14073	0.054007	0.0292934	0.0241881	0.278642	0.156496
rs4381164	1	194416810	0.03333	0.299	0.7133	0.3196	0.6491	0.148179	european + south_asian	0.0716788	0.288044	0.0796401	0.24477	0.088479	0.000248334	0.0627915	0.0797369	0.00237542	0.0553725
rs10928499	2	135332355	0.92222	0.4802	0.04695	0.1649	0.1826	0.237431	african_san + european	0.126997	0.461298	0.328837	0.31333	0.135864	0.0587419	0.0513276	0.0193391	0.0240096	0.000272883
rs6482344	10	24056662	0.02222	0.299	0.73	0.8814	0.8059	0.257375	african_san + south_asian	0.0823939	0.317219	0.453153	0.378967	0.0960899	0.189715	0.136571	0.0187057	0.00405527	0.00544749
rs7486001	12	85667758	0.6333	0.7115	0.05869	0.01546	0.002283	0.281461	african_non_san + south_asian	0.00347639	0.20467	0.261639	0.288522	0.254428	0.315092	0.343124	0.00696022	0.0166723	0.00276582
rs731205	2	42921899	0.8778	0.274	0.446	0.1392	0.4795	0.138383	african_san + african_non_san	0.20234	0.110473	0.305606	0.0960869	0.0161679	0.0140642	0.022699	0.0590571	0.000564365	0.0706721
rs1895949	12	108275899	0.1889	0.1733	0.04009	0.3351	0.5415	0.0803214	european + south_asian	0.000205173	0.0293842	0.0139606	0.0691902	0.0248939	0.0174964	0.076518	0.0797359	0.173898	0.0217987
rs10272083	7	144159463	0	0.3775	0.1995	0.433	0.8945	0.227767	african_san + east_asian	0.152992	0.0746791	0.180371	0.519071	0.0195354	0.00159847	0.15577	0.0320851	0.270367	0.127945
rs9596011	13	49368949	0.1556	0.1154	0.8786	0.7938	0.91055	0.28913	african_non_san + european	0.00173002	0.291559	0.221277	0.324175	0.329447	0.255751	0.363349	0.00662607	0.00135766	0.0138468
rs210780	4	27447266	0.4333	0.36	0.4531	0.5258	0.995434	0.137934	south_asian + east_asian	0.00280945	0.000198597	0.00429148	0.241503	0.0044984	0.0139954	0.287288	0.00264616	0.229926	0.189879
rs3017925	4	89567767	0.03333	0.1078	0.7653	0.3763	0.4498	0.168609	european + south_asian	0.0110858	0.32722	0.102827	0.135761	0.241682	0.0513741	0.0768217	0.0795296	0.0533354	0.00278827
rs6799522	3	122759622	0.04444	0.05769	0.7113	0.6649	0.8927	0.295432	african_non_san + east_asian	0.000454093	0.271617	0.240521	0.42985	0.255448	0.225012	0.411218	0.00125482	0.0267091	0.0391403
rs6697778	1	36126659	0.06667	0.1386	0.02582	0.1289	0.6804	0.155777	european + east_asian	0.00715801	0.00488872	0.00557413	0.225057	0.0229784	0.000101531	0.162185	0.0201799	0.276118	0.169423
rs6071527	20	59743351	0.3444	0.1165	0.4413	0.09794	0.01826	0.0851089	european + south_asian	0.0379176	0.00493047	0.0461629	0.105855	0.068845	0.000450331	0.0212681	0.0794941	0.150297	0.0158469
rs11229889	11	59020419	0.6889	0.09709	0.1291	0.2865	0.3562	0.105646	african_san + african_non_san	0.200759	0.174167	0.0833616	0.0565406	0.00128073	0.0300005	0.0502696	0.0191971	0.036179	0.00278864
rs7212681	17	5191527	0.08889	0.125	0.5376	0.1649	0.02968	0.0954045	european + south_asian	0.00171391	0.126533	0.00660695	0.00820053	0.101552	0.00161002	0.0170251	0.0792052	0.184386	0.02842
rs4682536	3	114050607	0.4333	0.2885	0.4554	0.2835	0.8676	0.0985185	south_asian + east_asian	0.0114213	0.000247289	0.0122663	0.109594	0.015002	1.53035e-05	0.18505	0.0159662	0.0999919	0.188112
rs17121852	10	108751846	0.7	0.7113	0.01643	0.01546	0	0.325838	african_non_san + south_asian	7.68482e-05	0.305052	0.306769	0.342014	0.313218	0.314946	0.350382	7.49679e-06	0.00572823	0.00538814
rs380375	14	59308241	0.2333	0.1442	0.07512	0.4021	0.1233	0.0403002	european + south_asian	0.00653128	0.0249833	0.0165801	0.0104649	0.00620345	0.0431823	0.000471683	0.0792025	0.00327635	0.0522107
rs7525142	1	240742905	0.03333	0.03365	0.7676	0.5464	0.5183	0.220631	african_non_san + european	3.95449e-07	0.329053	0.184546	0.169652	0.328579	0.184152	0.169268	0.0275078	0.0343833	0.000396518
rs1482047	11	109156782	0.04444	0.255	0.91784	0.90104	0.94725	0.354753	african_san + european	0.0474389	0.459526	0.439361	0.498942	0.252247	0.235646	0.285405	0.00042893	0.00173171	0.00386422
rs6720578	2	182661756	0.8556	0.25	0.01174	0.05155	0.2215	0.236946	african_san + african_non_san	0.199958	0.44596	0.380868	0.219337	0.0749435	0.0413564	0.000563795	0.00696151	0.06381	0.0326779
rs3764276	16	29673203	0.2778	0.4663	0.91549	0.5825	0.3516	0.112587	european + south_asian	0.0191689	0.234093	0.0481893	0.00316225	0.128121	0.00678283	0.00682133	0.0788762	0.188002	0.0270223
rs6936076	6	7063271	0.6	0.6422	0.1408	0.3969	0.847	0.125623	european + east_asian	0.000946281	0.119456	0.0207692	0.0391725	0.140137	0.0304443	0.0281804	0.0430378	0.275927	0.113295
rs276214	10	106090787	0.8889	0.6346	0.03052	0.03093	0.1583	0.303284	african_san + south_asian	0.0464188	0.44722	0.446546	0.299208	0.239473	0.238908	0.124895	7.05573e-07	0.0259313	0.025687
rs3850885	1	48247077	0.3222	0.5243	0.6127	0.3608	0.9213	0.104988	south_asian + east_asian	0.0210782	0.0430058	0.000828537	0.211151	0.00398773	0.0136102	0.106515	0.032095	0.071322	0.188082
rs7163265	15	26074218	0.5444	0.201	0.002347	0.224	0.1613	0.0988903	european + south_asian	0.0648846	0.233709	0.0555211	0.0836838	0.0695745	0.0003953	0.00133036	0.07886	0.0540137	0.003171
rs9614177	22	43925090	0.2111	0.03	0.4127	0.6031	0.8532	0.197569	african_non_san + east_asian	0.0429431	0.0239941	0.0822131	0.224814	0.122327	0.221003	0.41038	0.0182419	0.109895	0.0406639
rs9888791	16	81358164	0.1111	0.2745	0.06161	0.3763	0.5869	0.0932974	european + south_asian	0.0220114	0.00393066	0.0497911	0.133437	0.0432596	0.00591944	0.050686	0.0787829	0.175364	0.0223746
rs7842929	8	34692463	0.1111	0.3269	0.97393	0.94737	1	0.371301	african_san + east_asian	0.0352541	0.454721	0.413939	0.512558	0.270807	0.235974	0.32274	0.00237729	0.00912125	0.0185958
rs7048825	9	71595965	0.6444	0.07212	0.1385	0.1392	0.258	0.105497	african_san + african_non_san	0.197444	0.142854	0.14237	0.0774772	0.00593614	0.00604563	0.0329445	5.1225e-07	0.0113739	0.0112239
rs7626364	3	177603519	0.5444	0.8614	0.1291	0.1134	0.1119	0.212636	african_non_san + south_asian	0.0625805	0.10192	0.112015	0.113026	0.299559	0.31484	0.316349	0.000289354	0.000349196	2.81364e-06
rs10511913	9	32889200	0	0.01923	0.0892	0.06186	0.6096	0.173602	south_asian + east_asian	0.00671128	0.0319558	0.0219327	0.280413	0.0128888	0.00613129	0.240611	0.00134497	0.16227	0.187672
rs10734827	12	10509383	0.3222	0.3687	0.5493	0.1753	0.1096	0.058073	european + south_asian	0.00119601	0.0264707	0.0146037	0.0345721	0.0165122	0.0240122	0.048129	0.0784953	0.11681	0.00445137
rs1641882	16	12482789	0.1333	0.08824	0.8474	0.625	0.8995	0.27125	african_non_san + european	0.00259275	0.283059	0.136559	0.333213	0.328255	0.171444	0.380759	0.0326162	0.00308895	0.0546008
rs10972278	9	35000289	0.3	0.1442	0.7066	0.5258	0.03899	0.146065	european + east_asian	0.0178634	0.0851093	0.0265569	0.067292	0.173134	0.085498	0.0175946	0.0174022	0.275482	0.166933
rs11099756	4	151063917	0.01111	0.03	0.06699	0.3854	0.237	0.0847221	european + south_asian	0.00229918	0.0115009	0.13413	0.0706076	0.00379746	0.110199	0.0518167	0.0784235	0.0294643	0.0129359
rs10849124	12	4822915	0	0.15	0.07277	0.3958	0.3991	0.0997883	european + south_asian	0.0550299	0.0259073	0.161841	0.163455	0.00767378	0.0391315	0.040055	0.0783935	0.0796534	5.68412e-06
rs1443570	18	49878620	0.6889	0.101	0.1344	0.201	0.1682	0.112348	african_san + african_non_san	0.197285	0.170131	0.126192	0.146403	0.00134681	0.00990965	0.00489088	0.00399459	0.0011141	0.000894392
rs6569937	6	134620673	0.3333	0.6456	0.5188	0.6546	0.08945	0.102827	south_asian + east_asian	0.0496151	0.0177042	0.0525522	0.0468955	0.00828792	4.45123e-05	0.18193	0.00954085	0.117467	0.187117
rs6049726	20	24468152	0.8444	0.4709	0.002392	0.04124	0.02752	0.302684	african_san + european	0.0807051	0.456801	0.384511	0.405765	0.193043	0.137247	0.152733	0.0106792	0.00627873	0.000713387
rs12229276	12	104204771	0.3667	0.3365	0.2241	0.6082	0.5161	0.0389576	european + south_asian	0.000500187	0.012304	0.0294709	0.0113611	0.00786891	0.0375008	0.0165865	0.0782214	0.0466703	0.00431436
rs4636653	11	12738650	0.8222	0.4567	0.002347	0	0	0.3343	african_san + south_asian	0.0750171	0.435378	0.443236	0.443236	0.185726	0.192579	0.192579	0.000814098	0.000814098	0
rs7559750	2	225730189	0.3333	0.14	0.6972	0.7526	0.9656	0.208241	african_non_san + east_asian	0.0264603	0.0678274	0.0914774	0.254681	0.170745	0.205157	0.41022	0.0019263	0.0721908	0.052004
rs1572745	9	2084739	0.08889	0.1394	0.8333	0.8866	0.7763	0.281197	african_non_san + south_asian	0.00317718	0.314828	0.366083	0.268276	0.265531	0.31409	0.221878	0.00296414	0.00259275	0.0110213
rs17133677	7	3733670	0.05556	0.1378	0.03756	0.3247	0.4429	0.0814707	european + south_asian	0.00996564	0.000917823	0.0639448	0.110896	0.0166069	0.0251267	0.0586839	0.0778666	0.127984	0.00740697
rs9540308	13	34840523	0.1333	0.1495	0.08255	0.2031	0.7763	0.155086	european + east_asian	0.000270337	0.0033721	0.00437953	0.226974	0.00553234	0.00248096	0.213696	0.0152469	0.2749	0.174824
rs1888162	9	102250037	0.7778	0.1731	0.3732	0.6031	0.2694	0.104669	african_san + african_non_san	0.196718	0.0865454	0.0180336	0.135863	0.0256645	0.101639	0.00677104	0.0266805	0.00619649	0.057799
rs220215	21	43440257	0.3222	0.6748	0.331	0.268	0.8516	0.113865	south_asian + east_asian	0.0635208	4.40145e-05	0.00176716	0.153747	0.0603245	0.0855171	0.0220378	0.00236806	0.148978	0.185386
rs2841680	9	96161642	0.04444	0.151	0.2618	0.6495	0.3744	0.109596	european + south_asian	0.016921	0.0497141	0.23077	0.0916559	0.0094622	0.137015	0.0330143	0.0778647	0.00733537	0.0383558
rs2251692	2	227589780	0.06667	0.009615	0.7136	0.5155	0.3242	0.187105	african_non_san + european	0.0124135	0.246891	0.134318	0.0565416	0.327777	0.202269	0.108839	0.0208876	0.0779868	0.0189128
rs8055944	16	65849933	0.02222	0.1394	0.2453	0.5052	0.92922	0.25477	african_san + east_asian	0.025528	0.0616373	0.177076	0.510863	0.00911994	0.080108	0.361029	0.036588	0.271458	0.121197
rs6907237	6	142316672	0.5	0.4563	0.004695	0.232	0.03472	0.136427	european + south_asian	0.00095698	0.203398	0.039378	0.158649	0.180288	0.0282475	0.137295	0.0778511	0.00657872	0.0464912
rs10834893	11	26045487	0.2556	0.1635	0.1784	0.5515	0.6598	0.0920656	european + south_asian	0.00644358	0.00440325	0.0463061	0.0847782	0.000195861	0.0853354	0.134155	0.0778172	0.124936	0.00615352
rs1497214	4	76130475	0.05556	0.1456	0.1197	0.1082	0.6789	0.13565	south_asian + east_asian	0.0115695	0.00657065	0.00468358	0.236331	0.000729811	0.00158312	0.156319	0.000163794	0.175715	0.185094
rs990133	5	108045369	0.7778	0.1731	0.1221	0.268	0.07078	0.155476	african_san + african_non_san	0.196718	0.237745	0.136629	0.288974	0.00259531	0.0065896	0.0125627	0.0172893	0.00381958	0.036462
rs10746132	12	76550538	0.07778	0.1019	0.615	0.8454	0.8516	0.269234	african_non_san + south_asian	0.00089181	0.175297	0.338234	0.344033	0.154673	0.311836	0.317485	0.0345274	0.0367576	3.73813e-05
rs1812254	6	91363475	0.4889	0.3269	0.1268	0.4639	0.8303	0.117381	european + east_asian	0.013654	0.0807902	0.000313231	0.067145	0.0293323	0.00985239	0.137054	0.0714745	0.274393	0.076249
rs11693199	2	119732042	0.01111	0.02427	0.4296	0.09375	0.08676	0.0917542	european + south_asian	0.0012757	0.155235	0.0195234	0.0173579	0.136835	0.0115595	0.0098451	0.0776361	0.0820553	7.43999e-05
rs6436150	2	220265609	0.8333	0.565	0.002347	0.02577	0.09132	0.298412	african_san + european	0.0439388	0.445995	0.398018	0.312205	0.245776	0.204709	0.137741	0.00577699	0.0280161	0.0102966
rs6761221	2	190798939	0.01111	0.1779	0.7746	0.8511	0.6968	0.273688	african_san + south_asian	0.0482206	0.372658	0.442705	0.312564	0.191093	0.248231	0.144404	0.00483677	0.003902	0.0172855
rs291640	18	5091943	0.03333	0.02404	0.4014	0.07732	0.1416	0.074158	european + south_asian	0.000388853	0.113698	0.00475138	0.0196378	0.124065	0.00773998	0.0249893	0.0774662	0.0440288	0.00536888
rs1009848	7	142555251	0.1444	0.06731	0.6667	0.7268	0.90183	0.252454	african_non_san + east_asian	0.0080127	0.150517	0.185186	0.325121	0.215785	0.255279	0.408837	0.00213953	0.0426894	0.0261758
rs4965117	15	98492250	0.01111	0.04545	0.7864	0.7113	0.7192	0.297173	african_non_san + european	0.00574367	0.382639	0.323096	0.328952	0.327152	0.270324	0.27589	0.00375949	0.00304067	3.83048e-05
rs9401955	6	127719062	0.2	0.4078	0.0939	0.1082	0.6781	0.117027	south_asian + east_asian	0.0259075	0.011446	0.00818662	0.121351	0.0695085	0.061563	0.0372826	0.000281603	0.197044	0.184622
rs1898866	4	161310377	0.8889	0.2981	0.2089	0.1289	0.3219	0.161977	african_san + african_non_san	0.196532	0.257705	0.326439	0.18221	0.00527701	0.0217891	0.00033108	0.00574478	0.00823523	0.0273663
rs6825939	4	170928194	0.5889	0.5098	0	0.2062	0.2123	0.134535	european + south_asian	0.00316265	0.26746	0.0789384	0.0761319	0.221177	0.0513421	0.0490483	0.0774023	0.0798954	2.81111e-05
rs2862954	10	101912064	0.01111	0	0.4977	0.1392	0.05505	0.131911	european + south_asian	0.00386595	0.190034	0.0344984	0.00820749	0.2145	0.0508487	0.0194685	0.077373	0.136366	0.0104032
rs6113005	20	2130371	0.05556	0.3252	0.2277	0.5052	0.91972	0.20476	european + east_asian	0.0641241	0.0323844	0.139479	0.445829	0.00596446	0.0167852	0.207757	0.0422516	0.274274	0.113661
rs859722	1	172745284	0.1222	0.2136	0.2925	0.3854	0.93151	0.186176	south_asian + east_asian	0.00755419	0.0225941	0.0475058	0.381204	0.00412992	0.0177733	0.29838	0.00482611	0.240798	0.183874
rs7117590	11	47005633	0.3444	0.6538	0	0	0	0.242108	african_non_san + south_asian	0.0486588	0.137402	0.137402	0.137402	0.30943	0.30943	0.30943	0	0	0
rs928534	6	124141739	0.03333	0.1058	0.06103	0.3711	0.484	0.102199	european + south_asian	0.010624	0.0021638	0.100622	0.152272	0.00331409	0.0506959	0.0913419	0.0772169	0.124531	0.00652532
rs3849360	2	197224403	0.03333	0.1442	0.7793	0.7474	0.94292	0.31732	african_san + east_asian	0.0203468	0.338526	0.313258	0.51037	0.220064	0.198416	0.373662	0.000704563	0.029619	0.0389986
rs7815183	8	49102747	0.08889	0.6683	0.1784	0.2887	0.2717	0.0921387	african_san + african_non_san	0.195703	0.00879704	0.0339981	0.0293883	0.129183	0.0740426	0.0811869	0.00855929	0.00627516	0.000179134
rs9811107	3	155474879	0.3111	0.4856	0.1455	0.5052	0.6644	0.0693022	european + south_asian	0.0159818	0.0198134	0.0196426	0.0638212	0.0696917	0.000192109	0.0164515	0.0768784	0.148519	0.0131119
rs10234581	7	137404781	0.03333	0	0.6784	0.4897	0.4654	0.204959	african_non_san + european	0.0116925	0.2639	0.155101	0.143194	0.326469	0.210139	0.197143	0.0184488	0.0233617	0.000295871
rs4657237	1	162880767	0.08889	0.6019	0.08216	0.4072	0.6575	0.142686	european + south_asian	0.158451	7.24065e-05	0.0722845	0.189313	0.164249	0.0190773	0.00165837	0.0764964	0.195519	0.0318012
rs12763449	10	116516630	0.02273	0.04369	0.493	0.5309	0.0274	0.171787	south_asian + east_asian	0.00173898	0.170047	0.190061	0.000111716	0.145332	0.164344	0.000975934	0.000718788	0.163949	0.183738
rs1000927	21	32415963	0.01111	0.1635	0.8521	0.7784	0.2511	0.27371	african_san + european	0.0430226	0.443716	0.375844	0.0761907	0.260787	0.204281	0.00587295	0.0045329	0.196518	0.146479
rs472660	7	99460107	0.5222	0.7837	0.1291	0.1237	0	0.225836	african_non_san + east_asian	0.0384283	0.0926384	0.0958762	0.228124	0.235912	0.240645	0.408476	3.30116e-05	0.0469715	0.0449114
rs11139465	9	84589869	0.8333	0.5192	0.09906	0.005155	0.02511	0.284624	african_san + south_asian	0.0581516	0.304044	0.438585	0.399127	0.110692	0.212969	0.180531	0.0270196	0.0125052	0.00363301
rs1127410	4	533001	0.95556	0.4109	0.1221	0.134	0.2443	0.224729	african_san + african_non_san	0.194915	0.413681	0.401268	0.304144	0.0556101	0.050128	0.0158807	0.000158588	0.0126741	0.0100349
rs2171691	1	164689328	0.1	0.4369	0.6573	0.2732	0.3493	0.078019	european + south_asian	0.0765882	0.179453	0.0255059	0.046683	0.0247174	0.0147277	0.00402712	0.0761172	0.0482142	0.00338319
rs12037853	1	172852403	0.1667	0.3125	0.1972	0.3711	0.895	0.155339	european + east_asian	0.0147678	0.000781987	0.027085	0.297969	0.00880966	0.00190974	0.192953	0.0188129	0.272677	0.159577
rs9809852	3	138696439	0.1111	0.03883	0.5305	0.7526	0.2785	0.171494	african_non_san + south_asian	0.00978811	0.107424	0.229695	0.0229386	0.169559	0.309402	0.0595801	0.0271481	0.0333858	0.117168
rs11223403	11	133093088	0.03333	0.3942	0.05924	0.3646	0.1507	0.0766688	european + south_asian	0.110541	0.00192547	0.097888	0.0221477	0.0875521	0.000465231	0.0384249	0.0760443	0.0114716	0.0306143
rs7518390	1	53233374	0.03333	0.08824	0.5915	0.5103	0.02055	0.178196	south_asian + east_asian	0.00683187	0.209799	0.165521	0.000786086	0.153572	0.114554	0.0119487	0.00333511	0.227643	0.182102
rs7789445	7	78710811	0.3864	0.3702	0.1362	0.4897	0.4315	0.0348431	european + south_asian	0.000139492	0.0418546	0.00542908	0.00105231	0.03729	0.0073023	0.00195724	0.0759707	0.0556838	0.0017052
rs4615325	5	86905063	0.05556	0.6106	0.6737	0.799	0.6279	0.152158	african_san + african_non_san	0.194813	0.232986	0.324355	0.204858	0.00216798	0.02161	0.000158681	0.0101837	0.00115439	0.0181089
rs11729081	4	148696917	0.2	0.1779	0.92958	0.8866	0.8601	0.272039	african_non_san + european	0.000398569	0.307165	0.262409	0.238748	0.325901	0.280186	0.255937	0.00279006	0.00652198	0.000794886
rs7015740	8	125633124	0.3444	0.2379	0.6831	0.299	0.4702	0.0520272	european + south_asian	0.00689911	0.0585582	0.00118146	0.00822028	0.103445	0.00238017	0.0299091	0.0757243	0.0234099	0.0155789
rs6571768	14	37401017	0.2222	0.2573	0.6221	0.3969	0.006849	0.116646	european + east_asian	0.0008455	0.0846239	0.0180336	0.0705531	0.069237	0.0111316	0.0847251	0.025586	0.270642	0.146643
rs10497945	2	212418110	0.04444	0.4183	0.8028	0.701	0.95434	0.248191	african_san + east_asian	0.110154	0.342282	0.264477	0.509477	0.0803846	0.041138	0.189379	0.00698272	0.0287502	0.061788
rs12675271	8	71602009	0.4222	0.2108	0.5211	0.1598	0.1055	0.0636598	european + south_asian	0.0261996	0.00491454	0.0428795	0.0680483	0.0531294	0.00215931	0.0105809	0.0755362	0.107086	0.00322318
rs4905564	14	97365090	0.2889	0.4519	0.5446	0.75	0.1689	0.0870731	south_asian + east_asian	0.0143299	0.0340576	0.110641	0.010293	0.00430287	0.0472006	0.0480951	0.0233527	0.0798747	0.181619
rs7859799	9	76897503	0.2111	0.2184	0.7417	0.8711	1	0.270262	african_non_san + east_asian	3.95031e-05	0.148692	0.239915	0.412992	0.144278	0.234554	0.406667	0.0136203	0.0991321	0.0468951
rs1887518	9	114957457	0.8	0.1971	0.4765	0.4588	0.6621	0.0887963	african_san + african_non_san	0.194764	0.0581961	0.0641988	0.0121941	0.0446911	0.0396652	0.115208	0.000157312	0.0176737	0.0211303
rs1006096	13	32189143	0.5222	0.2573	0.561	0.1907	0.5639	0.0559224	european + south_asian	0.0374486	0.000758164	0.0616495	0.000876202	0.0485975	0.00319911	0.0494901	0.0755344	4.27164e-06	0.0766295
rs10848438	12	1211576	0.03333	0.02451	0.5728	0.7216	0.8242	0.284718	african_non_san + south_asian	0.000347569	0.199117	0.294025	0.377415	0.210912	0.30729	0.391623	0.01219	0.0383927	0.00754816
rs7858547	9	19484869	0.8889	0.3125	0.03521	0.134	0.1689	0.223339	african_san + european	0.187779	0.439655	0.32152	0.290002	0.0751981	0.0234873	0.0142734	0.0167094	0.0263009	0.00118696
rs9646945	2	103656727	0.8889	0.6117	0.0939	0.03608	0.07534	0.291662	african_san + south_asian	0.05361	0.36286	0.438286	0.384484	0.159437	0.218136	0.175733	0.00710803	0.000556919	0.00373784
rs8069419	17	68994391	0.1333	0.2136	0.2441	0.6237	0.4292	0.070837	european + south_asian	0.00566489	0.0101464	0.135907	0.0562799	0.000659287	0.0893969	0.0270324	0.0753913	0.0193643	0.0190914
rs7515106	1	22473410	0.4111	0.4126	0.2042	0.2732	0.8493	0.109027	south_asian + east_asian	1.16109e-06	0.0254942	0.0106152	0.10826	0.025834	0.010837	0.107592	0.00328394	0.22667	0.180457
rs7751374	6	107981856	0.1	0.08333	0.7371	0.3557	0.1598	0.143969	european + south_asian	0.000417712	0.229244	0.0486719	0.00398604	0.245488	0.0574275	0.00694855	0.0753489	0.18012	0.0255693
rs12768691	10	127197908	0.07778	0.01923	0.7347	0.5722	0.5091	0.200817	african_non_san + european	0.00991921	0.24954	0.152574	0.122056	0.325781	0.218334	0.183364	0.0146783	0.0273716	0.00200543
rs7696248	4	101260798	0.5556	0.6394	0.1769	0.3402	0.8744	0.127253	european + east_asian	0.00365517	0.0801238	0.0236486	0.06517	0.115967	0.0454737	0.0387776	0.0176207	0.269533	0.160388
rs4552442	4	26205938	0.8333	0.233	0.1816	0.2835	0.3014	0.121984	african_san + african_non_san	0.194202	0.230823	0.162889	0.152717	0.00201386	0.00166622	0.00299307	0.00731941	0.00987436	0.000193579
rs7155894	14	31465241	0.1444	0.4663	0.7371	0.3557	0.3881	0.0800223	european + south_asian	0.0634569	0.19164	0.0305026	0.0391124	0.0388451	0.00633144	0.00312739	0.0753489	0.0633095	0.000561887
rs7542179	1	36461122	0.4	0.495	0.09434	0.1105	0.6712	0.118121	south_asian + east_asian	0.00457008	0.066466	0.0577441	0.0374417	0.103499	0.0928481	0.0160603	0.000355419	0.192508	0.178684
rs12672388	7	134325411	0.01111	0.02	0.4131	0.08763	0.02968	0.0977662	european + south_asian	0.000654076	0.147228	0.0176251	0.00223738	0.134504	0.0120691	0.000486571	0.0752423	0.122864	0.00792656
rs4761027	12	128384479	0.5455	0.7871	0.115	0.06186	0.4498	0.172815	african_non_san + south_asian	0.0333807	0.111434	0.153422	0.00458636	0.251039	0.306783	0.0618817	0.00444128	0.072735	0.108573
rs1361536	9	81782185	0.8889	0.3029	0.3756	0.4124	0.2374	0.116783	african_san + african_non_san	0.193584	0.152408	0.133779	0.236713	0.00295153	0.00654327	0.00272504	0.000709184	0.0113049	0.0176156
rs11770288	7	94517395	0.1667	0.315	0.3732	0.7526	0.8594	0.153098	european + south_asian	0.0152288	0.0275833	0.18485	0.264474	0.00187769	0.0996087	0.163314	0.0751646	0.132502	0.00921537
rs1446164	11	25086509	0.1111	0.01923	0.5	0.4897	0.8303	0.211712	african_non_san + east_asian	0.0190308	0.0945156	0.0903309	0.28932	0.178567	0.173206	0.406565	5.30516e-05	0.0632816	0.0668629
rs7976110	12	124249818	0.07778	0.2452	0.6784	0.7629	0.98174	0.26884	african_san + east_asian	0.0269756	0.21243	0.269888	0.509124	0.097691	0.140757	0.343077	0.00444654	0.0961465	0.0625016
rs1470253	11	20121457	0.5889	0.2087	0.23	0.4485	0.91324	0.149853	european + east_asian	0.0777793	0.0683914	0.0099028	0.0750399	0.000331292	0.0331515	0.282091	0.026982	0.265726	0.134807
rs2001144	6	108407662	0.91111	0.6311	0.05263	0.2474	0.3555	0.210868	african_san + european	0.0587728	0.439415	0.25082	0.1818	0.209987	0.0768336	0.0384811	0.039911	0.0775001	0.00696503
rs10753239	1	31362224	0.03333	0.1173	0.5469	0.1804	0.2968	0.0898812	european + south_asian	0.013353	0.184817	0.0308437	0.0708431	0.11053	0.00395401	0.0252022	0.0751189	0.0324471	0.0093968
rs9869419	3	82113892	0.8444	0.5097	0.05869	0.01031	0.1073	0.266556	african_san + south_asian	0.0664431	0.36062	0.437694	0.305413	0.138718	0.197872	0.100999	0.00966792	0.00393368	0.0245397
rs7124825	11	44856227	0.09091	0.5048	0.5613	0.8041	0.2258	0.142851	south_asian + east_asian	0.110166	0.13626	0.287974	0.0175372	0.001604	0.0507649	0.0427805	0.0346782	0.0604274	0.178291
rs2270379	17	55356209	0	0.03883	0.7723	0.5309	0.5274	0.244277	african_non_san + european	0.0136497	0.398754	0.233062	0.231069	0.324859	0.169768	0.167945	0.0325912	0.0334759	6.1459e-06
rs16906575	10	52366563	0.2444	0.1394	0.01408	0.2577	0.3516	0.0517779	european + south_asian	0.00898044	0.0698883	0.000117609	0.006895	0.0317961	0.0111306	0.031185	0.0751115	0.114455	0.00521846
rs1023479	1	172355132	0.1333	0.726	0.1737	0.2216	0.1124	0.122223	african_san + african_non_san	0.193312	0.00157402	0.00673587	0.000507242	0.163658	0.133712	0.210682	0.00181213	0.00385738	0.0108826
rs9907608	17	5903291	0.3333	0.3204	0.1643	0.5258	0.4954	0.0387333	european + south_asian	9.45475e-05	0.0194015	0.0190345	0.0136048	0.0168223	0.0217799	0.0159474	0.0750548	0.0641539	0.000462359
rs1320158	3	43285396	0.1667	0.1346	0.8192	0.8711	0.8767	0.267057	african_non_san + south_asian	0.00100825	0.231438	0.27498	0.280173	0.258258	0.303467	0.30884	0.00258312	0.00322198	3.55746e-05
rs325087	12	125858653	0.03333	0.1346	0.4507	0.3247	0.8858	0.213693	south_asian + east_asian	0.017762	0.136186	0.0816491	0.439203	0.062849	0.0261531	0.317816	0.00838822	0.113668	0.178041
rs865210	2	60885886	0.4111	0.3654	0.3192	0.701	0.79	0.0757548	european + south_asian	0.00109964	0.00456319	0.0432152	0.0771815	0.00118579	0.0577028	0.0958142	0.0748034	0.117062	0.00523947
rs7732968	5	30445734	0.6556	0.5	0.08216	0.2835	0.7615	0.136038	european + east_asian	0.0124631	0.194395	0.0712219	0.00681706	0.114536	0.0248365	0.0373094	0.0355367	0.264197	0.119348
rs6560802	10	2195461	0.4333	0.5637	0.2887	0.6701	0.7443	0.0553736	european + south_asian	0.00852642	0.0113882	0.0286265	0.0509254	0.0392178	0.0060026	0.0181749	0.0747525	0.107855	0.00333034
rs10502275	11	124011822	0.6889	0.1058	0.08216	0.09278	0.06164	0.152551	african_san + african_non_san	0.193112	0.214711	0.204672	0.235984	0.000822386	0.000237095	0.00321244	0.000176724	0.000791259	0.00171208
rs4693716	4	86532911	0.03333	0.04854	0.2911	0.5258	0.8744	0.247626	african_non_san + east_asian	0.000740711	0.0686911	0.173568	0.426849	0.056937	0.156594	0.40411	0.0288149	0.188854	0.0759039
rs12644	10	75197051	0.07778	0.1408	0.8962	0.7579	0.5734	0.243134	african_non_san + european	0.005165	0.389475	0.266184	0.153188	0.322579	0.208057	0.107358	0.0171123	0.0705829	0.0193058
rs12924903	16	30928970	0.4333	0.5	0.3404	0.6392	0.09174	0.0775676	south_asian + east_asian	0.00223608	0.00455655	0.0214668	0.0802923	0.0131327	0.00991519	0.107478	0.0453503	0.0479659	0.17629
rs17736934	13	112841280	0.07778	0.2885	0.3521	0.732	0.91324	0.21184	european + south_asian	0.0390632	0.0594034	0.247658	0.408962	0.00232534	0.101906	0.224767	0.0746084	0.185662	0.0292792
rs2744780	1	26020784	0.03333	0.3894	0.8826	0.8763	0.7945	0.263202	african_san + european	0.108453	0.435686	0.428875	0.351218	0.140589	0.136066	0.0879349	4.68011e-05	0.0072437	0.00613667
rs10795735	10	9714925	0.2333	0.09135	0.27	0.6495	0.7854	0.155358	european + south_asian	0.0190636	0.000894623	0.0907691	0.161362	0.027961	0.182479	0.272714	0.0743963	0.139988	0.0114738
rs7641386	3	128244662	0.8636	0.3221	0.1291	0.02062	0	0.277951	african_san + south_asian	0.162396	0.301597	0.437021	0.484629	0.0273476	0.0935938	0.127186	0.0234753	0.0469715	0.00720005
rs3792074	2	231665946	0.1444	0.1635	0.7371	0.8969	0.7877	0.232284	african_non_san + south_asian	0.000350299	0.19164	0.319938	0.225911	0.17745	0.302687	0.210748	0.0219572	0.00176941	0.0114214
rs4117519	15	46265915	0.05556	0.1863	0.7665	0.8608	0.96347	0.324446	african_san + east_asian	0.0210814	0.29821	0.380605	0.507303	0.179891	0.249877	0.363105	0.00739715	0.0456971	0.0174384
rs1441747	9	119487811	0.8222	0.2233	0.6033	0.7371	0.6621	0.0916374	african_san + african_non_san	0.192565	0.029825	0.00529584	0.0169592	0.0766852	0.138802	0.101223	0.0101772	0.00186122	0.00335227
rs4712009	6	52385064	0.2222	0.4612	0.1596	0.3866	0.8516	0.12986	european + east_asian	0.0322508	0.00318317	0.0161058	0.21562	0.0548507	0.00285154	0.088366	0.0332134	0.26362	0.12094
rs925338	16	59349532	0.04444	0.1779	0.02817	0.2938	0.3647	0.0661316	european + south_asian	0.0239541	0.000953541	0.0608252	0.0877323	0.0334426	0.00939224	0.0224132	0.0743789	0.103222	0.00284936
rs3924516	18	10218769	0.3444	0.1154	0.2535	0.3299	0.8858	0.155426	south_asian + east_asian	0.0383708	0.00494269	0.000117607	0.166853	0.0161715	0.0343584	0.336714	0.00353907	0.222736	0.175043
rs2398871	9	96484220	0.2111	0.06436	0.3099	0.6907	0.539	0.118757	european + south_asian	0.0237164	0.00636371	0.121343	0.0588325	0.0531246	0.234173	0.14783	0.074367	0.0271264	0.0122083
rs6826460	4	149605653	0.2111	0.125	0.2512	0.6289	0.7009	0.12062	european + south_asian	0.00669042	0.00113213	0.0928175	0.126515	0.0132463	0.144397	0.184479	0.0743478	0.105125	0.00291255
rs6715560	2	231777770	0.3667	0.1779	0.92654	0.8196	0.831	0.199062	african_non_san + european	0.022848	0.189677	0.111104	0.117739	0.322337	0.223047	0.231862	0.0132599	0.0109709	0.000112688
rs2194659	2	67014761	0.06667	0.625	0.4296	0.366	0.3836	0.0786808	african_san + african_non_san	0.191579	0.0962066	0.0713644	0.0779618	0.0192733	0.0339288	0.0294291	0.00211241	0.00109671	0.000165252
rs9292261	5	28498983	0.04545	0.3365	0.2207	0.3247	0.8813	0.185195	south_asian + east_asian	0.0758436	0.0358476	0.0713748	0.415852	0.00838665	7.86507e-05	0.167731	0.00684884	0.241876	0.174432
rs10504091	8	50760776	0.1222	0.2019	0.007042	0.232	0.1674	0.0339692	european + south_asian	0.00589833	0.0328965	0.0104839	0.00206956	0.0623264	0.000667072	0.000989412	0.0741705	0.0492327	0.00327564
rs2352069	5	97296147	0.03333	0.03846	0.4859	0.6289	0.8601	0.263372	african_non_san + east_asian	9.51357e-05	0.153212	0.232129	0.412	0.147441	0.225476	0.404093	0.0103991	0.083268	0.036137
rs12641382	4	165510484	0.07778	0.1827	0.8803	0.91237	0.6027	0.274398	african_non_san + south_asian	0.0124544	0.372448	0.407932	0.168587	0.270266	0.30238	0.0962582	0.00138858	0.0523678	0.0694438
rs2424906	20	31359109	0.5222	0.1298	0.6103	0.268	0.006849	0.143229	european + east_asian	0.0922259	0.00395575	0.0342645	0.211177	0.131672	0.0152408	0.0358008	0.0607868	0.263169	0.0891515
rs16954273	16	55136905	0.02222	0.1311	0.1291	0.4742	0.2808	0.0775591	european + south_asian	0.0230202	0.0224246	0.161174	0.075187	4.41801e-06	0.0729491	0.0174512	0.0740121	0.0179987	0.0200657
rs31276	2	229920520	0.06667	0.4951	0.92254	0.8557	0.8265	0.240246	african_san + european	0.124768	0.434359	0.361315	0.334264	0.120395	0.0773922	0.0632575	0.00574392	0.010746	0.000798405
rs9891292	17	71010985	0.9	0.3221	0.07746	0.08763	0.09817	0.239541	african_san + african_non_san	0.191513	0.394091	0.382019	0.370082	0.0496154	0.0443421	0.0393927	0.000170816	0.000670721	0.000164866
rs4233040	1	25144573	0.8111	0.2427	0.002347	0	0	0.304511	african_san + south_asian	0.172301	0.425055	0.432886	0.432886	0.0865596	0.0925201	0.0925201	0.000814098	0.000814098	0
rs10831826	11	12470469	0.05556	0.07	0.4883	0.1392	0.2534	0.0760618	european + south_asian	0.000443898	0.131446	0.0102476	0.0400963	0.118893	0.00650045	0.0326388	0.0738773	0.02995	0.010456
rs801145	7	51293047	0.03333	0.3495	0.1156	0.09278	0.637	0.13442	south_asian + east_asian	0.0916332	0.0129387	0.00776376	0.237147	0.0397381	0.0503173	0.0419254	0.000698685	0.155628	0.174156
rs7523656	1	157402121	0.04444	0.2268	0.3638	0.06186	0.06393	0.0579554	european + south_asian	0.0383384	0.0873712	0.00075697	0.000931293	0.0113522	0.0290286	0.0280704	0.073868	0.0724226	9.08792e-06
rs5761499	22	26767018	0.03333	0.1346	0.5142	0.8351	0.94064	0.31164	african_san + east_asian	0.017762	0.167529	0.387547	0.50714	0.0862505	0.271316	0.380193	0.0606113	0.126835	0.0144908
rs6719451	2	238336802	0.07778	0.1127	0.8638	0.6753	0.7831	0.257782	african_non_san + european	0.00177801	0.35578	0.210507	0.285304	0.317807	0.179261	0.250169	0.0256363	0.00564094	0.00739399
rs9644870	9	27038948	0.1333	0.07692	0.03052	0.1443	0.6712	0.146334	european + east_asian	0.00427097	0.0188311	0.000126561	0.160945	0.00546277	0.00585138	0.208828	0.0218851	0.263042	0.15302
rs4791794	17	9026810	0.1333	0.02427	0.4953	0.1443	0	0.116204	european + south_asian	0.0223751	0.0796405	0.000126561	0.04858	0.16917	0.0256548	0.00848588	0.0738206	0.213187	0.0528186
rs7224570	17	70445988	0.2444	0.3365	0.06573	0.04124	0.5434	0.0984868	south_asian + east_asian	0.00516138	0.0321202	0.0460678	0.0477236	0.0613754	0.0793044	0.0218868	0.00149342	0.14877	0.173596
rs631905	17	26883313	0.2222	0.03846	0.662	0.7423	0.6507	0.180417	african_non_san + south_asian	0.040665	0.101738	0.142359	0.0967028	0.24623	0.30209	0.239011	0.0038629	7.07668e-05	0.00497592
rs11258651	10	13867888	0.9	0.3221	0.3638	0.4691	0.3813	0.0998162	african_san + african_non_san	0.191513	0.167609	0.115232	0.158153	0.000965059	0.0113479	0.00192305	0.00571545	0.000163777	0.00394833
rs349235	4	60833758	0.4889	0.4709	0.3381	0.7165	0.8394	0.070897	european + south_asian	0.000162271	0.0117732	0.027337	0.0714622	0.00918424	0.0316429	0.0781421	0.073658	0.137095	0.0110443
rs6517656	21	42583738	0.08889	0.1202	0.7995	0.776	0.9455	0.306533	african_non_san + east_asian	0.0013134	0.286377	0.268049	0.436796	0.255711	0.238126	0.401547	0.000413036	0.0252802	0.0318586
rs2619566	3	2624938	0.7444	0.4904	0.09624	0.4227	0.4589	0.096722	european + south_asian	0.0346391	0.237822	0.0543439	0.0432524	0.100245	0.00231092	0.000497487	0.0735566	0.0873901	0.000664692
rs12641755	4	29726094	0.1556	0.2039	0.3005	0.1959	0.7661	0.112549	south_asian + east_asian	0.0019828	0.0151151	0.00140398	0.201955	0.0062147	5.00215e-05	0.167843	0.0073724	0.113311	0.173119
rs2976004	8	56338790	0	0.0202	0.2418	0.01031	0	0.0695727	european + south_asian	0.00705231	0.0921414	0.00358653	0	0.0623021	0.000828553	0.00705231	0.0735345	0.0921414	0.00358653
rs2146498	14	93072269	0.1222	0.7087	0.3897	0.3608	0.5845	0.0890134	african_san + african_non_san	0.191482	0.0488284	0.0402215	0.124454	0.0523354	0.0621358	0.00847126	0.00044541	0.0191085	0.0253129
rs9804873	12	22500419	0.1667	0.5588	0.8531	0.7113	0.1621	0.173314	european + east_asian	0.0865685	0.258997	0.159887	1.92547e-05	0.0539832	0.0126133	0.0890006	0.0149706	0.262817	0.163052
rs1481532	3	99078711	0.06667	0.2108	0.92217	0.6392	0.6743	0.229461	african_san + european	0.0226837	0.433897	0.199837	0.221198	0.290054	0.0974087	0.113478	0.0623825	0.0505751	0.00068337
rs362249	22	18610110	0.4222	0.05769	0.7934	0.5722	0.4178	0.134012	african_non_san + european	0.100239	0.0745174	0.0112929	9.93435e-06	0.317028	0.171376	0.0983989	0.0286899	0.0761812	0.0119687
rs4456565	17	58921974	0.07778	0.226	0.8498	0.93085	0.8699	0.302786	african_san + south_asian	0.0221179	0.342338	0.430736	0.361833	0.211545	0.287879	0.228054	0.00859004	0.000419381	0.00525251
rs4666050	2	28493709	0.07778	0.2404	0.277	0.6546	0.93151	0.223155	european + south_asian	0.0257307	0.0357071	0.197964	0.43159	0.0008737	0.089578	0.277669	0.0734811	0.251342	0.0627469
rs6542651	2	3759830	0.3556	0.2933	0.92958	0.97895	0.653	0.200545	african_non_san + south_asian	0.00221607	0.199129	0.25962	0.0449031	0.238198	0.302026	0.0663798	0.00734941	0.0620956	0.103608
rs1346132	4	73770690	0.1667	0.195	0.2981	0.03093	0.03196	0.0465757	european + south_asian	0.000676345	0.0122297	0.0281839	0.0275556	0.00719401	0.0369936	0.0362883	0.0734785	0.0725492	4.35439e-06
rs9509040	13	20686272	0.07778	0.2837	0.6549	0.4485	0.95434	0.215134	south_asian + east_asian	0.03765	0.198142	0.0957423	0.463208	0.0708738	0.0147237	0.273569	0.021695	0.0789842	0.172973
rs7152571	14	86037541	0.01111	0.5	0.125	0.09794	0.1347	0.0924394	african_san + african_non_san	0.191261	0.0296724	0.0208417	0.032956	0.0861277	0.103149	0.0806699	0.000926167	0.000104113	0.0016494
rs1010981	12	10214318	0.01111	0.04369	0.6667	0.2887	0.1735	0.159411	european + south_asian	0.0053143	0.29154	0.0915315	0.0466212	0.242608	0.0595601	0.0231219	0.073415	0.131382	0.00941392
rs13402616	2	202119767	0.9	0.375	0.07746	0.2113	0.006849	0.259199	african_san + east_asian	0.16152	0.394091	0.266562	0.505782	0.0676383	0.0163295	0.1363	0.0187377	0.0179918	0.0662597
rs527458	10	78924624	0.2333	0.1225	0.2864	0.567	0.94292	0.200033	african_non_san + east_asian	0.0106393	0.00183503	0.0593848	0.296494	0.0211232	0.116127	0.395639	0.0408431	0.257741	0.105321
rs2165666	4	187461706	0.1	0.2692	0.7371	0.3608	0.3111	0.0993747	european + south_asian	0.0245252	0.229244	0.0502792	0.0354703	0.113862	0.00487369	0.00106619	0.0733745	0.0939619	0.00138498
rs5012630	9	91182487	0.4889	0.125	0.1056	0.2629	0.79	0.150794	european + east_asian	0.0818031	0.0934578	0.0275367	0.0503053	0.000461683	0.0154808	0.244167	0.0211349	0.262101	0.146735
rs10905148	10	7316649	0.4667	0.4471	0.507	0.7474	0.1812	0.0693519	south_asian + east_asian	0.000193531	0.000812828	0.0419987	0.0477431	0.00179888	0.0477542	0.0420069	0.0313177	0.0605889	0.171405
rs10819490	9	132056318	0.08889	0.226	0.6221	0.2474	0.2959	0.0746477	european + south_asian	0.0182288	0.169288	0.0232212	0.036021	0.0828534	0.000316928	0.00317425	0.073364	0.0545929	0.0014876
rs6546477	2	69281345	0.4667	0.1346	0.885	0.7708	0.5046	0.152814	african_non_san + european	0.0684309	0.106073	0.0500549	0.00071897	0.317014	0.221993	0.0824959	0.011625	0.0902321	0.0390237
rs6726634	2	152159880	0.8889	0.3069	0.4789	0.3866	0.5434	0.0894217	african_san + african_non_san	0.191151	0.103362	0.146696	0.0774607	0.0156005	0.00351117	0.0289134	0.00434488	0.00208261	0.0124061
rs2356294	15	25362564	0.1556	0.2268	0.885	0.9433	0.997717	0.340747	african_non_san + south_asian	0.00411738	0.297751	0.363203	0.457114	0.240773	0.302025	0.391954	0.00551349	0.0367085	0.0159924
rs11191360	10	83566835	0.2111	0.2163	0.08726	0.4072	0.5619	0.0690801	european + south_asian	2.01156e-05	0.0155027	0.022802	0.0667194	0.0166157	0.0214896	0.0645192	0.0732838	0.139465	0.012026
rs1672879	12	125281102	0.8889	0.5539	0.03991	0.1134	0.4589	0.227797	african_san + european	0.073559	0.432378	0.341957	0.112095	0.180727	0.116288	0.00452006	0.00991104	0.132969	0.0770032
rs914136	21	30848368	0.8556	0.5146	0.02817	0.02062	0.1347	0.273774	african_san + south_asian	0.0701694	0.415781	0.42881	0.289052	0.17411	0.184286	0.0863523	0.000300561	0.0204869	0.0251833
rs3785181	16	90105333	0.1444	0.125	0.06808	0.1134	0.6621	0.123877	south_asian + east_asian	0.00040393	0.00782371	0.00107209	0.148056	0.00470632	0.00016026	0.162108	0.00314193	0.212152	0.171132
rs10746042	12	106111254	0.1111	0.2404	0.2136	0.5825	0.344	0.0610016	european + south_asian	0.0147127	0.009798	0.131303	0.040068	0.000511887	0.0618756	0.00651298	0.0731332	0.0106461	0.028881
rs10491758	9	13564273	0.2111	0.3365	0.0493	0.232	0.7055	0.11691	european + east_asian	0.00995336	0.030837	0.000316686	0.128894	0.072833	0.00673847	0.0698557	0.0370763	0.261487	0.117286
rs1732771	12	113543828	0.8444	0.2525	0.4225	0.3505	0.1986	0.113244	african_san + african_non_san	0.189762	0.1004	0.134004	0.226844	0.0162877	0.00571957	0.00208293	0.00273586	0.0297692	0.0146265
rs836474	7	6434087	0.7614	0.2921	0.03081	0.2969	0.6009	0.157157	european + south_asian	0.114974	0.327897	0.112609	0.0149467	0.0712908	1.38616e-05	0.0490785	0.0731267	0.21861	0.0474857
rs471480	8	9812462	0.2111	0.2427	0.6948	0.3177	0.3493	0.0638073	european + south_asian	0.000712021	0.123405	0.00734202	0.0119308	0.106504	0.00349419	0.00684469	0.0729042	0.0610653	0.000561707
rs7959797	12	96943068	0.4	0.4087	0.07981	0.03608	0.5274	0.107583	south_asian + east_asian	3.92832e-05	0.075312	0.11027	0.00818119	0.0785917	0.114086	0.00709078	0.00448298	0.128913	0.171127
rs930208	5	142131150	0.5111	0.8544	0.1056	0.1753	0.3647	0.160825	african_non_san + european	0.0708287	0.102716	0.0645892	0.0109268	0.316239	0.25311	0.133412	0.00507586	0.0487794	0.0231259
rs4800250	18	23810767	0.06667	0.03365	0.4225	0.6804	0.8425	0.249485	african_non_san + east_asian	0.00291192	0.0932951	0.225057	0.348797	0.122792	0.264799	0.394103	0.0340167	0.0993182	0.0183685
rs10892425	11	119516100	0.7667	0.6635	0.06573	0.005155	0.07763	0.277697	african_non_san + south_asian	0.00656197	0.286199	0.379126	0.272893	0.215459	0.301709	0.203441	0.0158052	0.000266301	0.0197248
rs6848165	4	57749080	0.04444	0.08654	0.00939	0.2371	0.25	0.0498316	european + south_asian	0.00368088	0.00635616	0.0415985	0.0457855	0.0186601	0.0215892	0.0247355	0.0728943	0.0780493	0.000112917
rs133074	22	41078473	0.01111	0.1731	0.5188	0.4433	0.90411	0.233507	african_san + east_asian	0.0464763	0.201435	0.162004	0.501049	0.0682995	0.0439172	0.301801	0.00285696	0.096645	0.130193
rs9885487	5	78639376	0.7444	0.1538	0.3005	0.2268	0.05708	0.135249	african_san + african_non_san	0.189132	0.102293	0.14084	0.27968	0.0155438	0.00434514	0.0128237	0.00350614	0.0544819	0.0313511
rs1020410	2	176784138	0.4111	0.5337	0.2934	0.6701	0.3447	0.0379565	european + south_asian	0.00755764	0.00761617	0.0341647	0.00234658	0.0301036	0.00974282	0.0182466	0.072843	0.00151538	0.0539318
rs2111751	3	10519680	0.2778	0.5337	0.5986	0.3247	0.004566	0.123153	european + east_asian	0.0344055	0.0532698	0.00130719	0.0970923	0.00214517	0.0224703	0.222376	0.0382344	0.260831	0.117511
rs3017965	11	134506955	0.06667	0.2308	0.6127	0.7165	0.1553	0.15517	south_asian + east_asian	0.0279185	0.184594	0.248868	0.0102037	0.0769675	0.123523	0.00459812	0.00606025	0.116329	0.170896
rs5747999	22	17075353	0.1	0.5192	0.8349	0.4794	0.4151	0.124016	european + south_asian	0.110034	0.30447	0.0931923	0.0686066	0.0588528	0.000792231	0.00545198	0.0727432	0.0982173	0.00209204
rs11157994	14	54451302	0.93333	0.5625	0.08451	0.1443	0.4247	0.220406	african_san + european	0.0994877	0.425694	0.361315	0.164258	0.142002	0.100522	0.00952628	0.0044563	0.0816318	0.0499249
rs10889741	1	68492521	0.8222	0.66	0.0493	0.005155	0	0.349384	african_san + south_asian	0.0173649	0.352623	0.428	0.443236	0.231536	0.299323	0.313661	0.0105954	0.0173976	0.00178992
rs2153904	1	205642790	0.4556	0.5769	0.1315	0.4742	0.4543	0.0517072	european + south_asian	0.00738289	0.066086	0.000173847	8.51916e-07	0.114757	0.00529691	0.00754176	0.072738	0.0656316	0.000199036
rs1938417	10	37687520	0.03333	0.5539	0.4437	0.732	0.6324	0.140435	african_san + african_non_san	0.188627	0.132898	0.301657	0.234289	0.00608441	0.0174095	0.00319581	0.0436046	0.0180186	0.00573731
rs6849320	4	34765595	0.01111	0.01485	0.7075	0.5521	0.6445	0.250698	african_non_san + european	0.000136945	0.320309	0.220088	0.2767	0.313277	0.213724	0.269929	0.0130203	0.00226785	0.00444818
rs11249024	1	24527095	0.2	0.02404	0.08685	0.1753	0.7397	0.167671	south_asian + east_asian	0.0438314	0.0133369	0.000500576	0.154442	0.00996614	0.0355763	0.321602	0.00873516	0.243749	0.170749
rs982010	11	88365298	0.1333	0.1779	0.8826	0.90722	0.5616	0.247634	african_non_san + south_asian	0.00189799	0.315859	0.341558	0.106778	0.276363	0.300962	0.081956	0.000807309	0.0673334	0.0815922
rs2759321	15	81058507	0.05556	0.05769	0.4624	0.1237	0.04566	0.0839305	european + south_asian	1.0617e-05	0.119543	0.0072787	0.000255364	0.117664	0.0067447	0.000369946	0.0725852	0.128795	0.0101708
rs6657471	1	63376404	0.1	0.1667	0.7371	0.8093	0.97032	0.292181	african_non_san + east_asian	0.00485675	0.229244	0.282869	0.461317	0.175171	0.223934	0.391609	0.00372834	0.0613711	0.0364802
rs6723770	2	16795666	0.08889	0.09223	0.5986	0.3969	0.006849	0.148459	european + east_asian	1.69323e-05	0.15672	0.0685456	0.0217333	0.153941	0.0665841	0.0228443	0.0204821	0.255888	0.146643
rs704275	3	71708412	0	0.0297	0.2204	0.5885	0.8005	0.26498	european + south_asian	0.0104052	0.0832264	0.267213	0.423259	0.0463117	0.21283	0.361958	0.072368	0.179368	0.0268985
rs10416824	19	42310388	0.1889	0.7816	0.385	0.3093	0.5479	0.0899194	african_san + african_non_san	0.187962	0.0238567	0.00976251	0.071511	0.0835373	0.117303	0.0311211	0.00316534	0.0133892	0.0293709
rs2844043	8	101488821	0.1111	0.1346	0.5211	0.1667	0.2959	0.0589496	european + south_asian	0.000641477	0.103362	0.00324971	0.0271367	0.0889981	0.00100825	0.0196356	0.0721528	0.0265046	0.0118598
rs1446296	2	38216416	0	0.01456	0.5117	0.6237	0.08904	0.213617	south_asian + east_asian	0.00507281	0.222235	0.289461	0.0318965	0.191851	0.257083	0.0156086	0.00640384	0.114585	0.170034
rs10216140	7	143016491	0.07778	0.4087	0.6854	0.8281	0.97442	0.244965	african_san + east_asian	0.0799382	0.216814	0.322611	0.495615	0.0391563	0.0972079	0.220143	0.0139883	0.0851505	0.0333501
rs3860052	12	76352699	0.3222	0.2718	0.6415	0.268	0.1606	0.0585516	european + south_asian	0.00152214	0.0519547	0.00176716	0.0180983	0.0705884	9.15998e-06	0.00920396	0.0721416	0.126828	0.00863694
rs6039533	20	9630908	0.2	0.3702	0.4131	0.09278	0.1055	0.0501248	european + south_asian	0.0179736	0.0271277	0.011733	0.00874736	0.000965918	0.057078	0.0505568	0.0720971	0.0648388	0.000226593
rs1279912	5	180690937	0.03333	0.02941	0.7324	0.6042	0.6096	0.233755	african_non_san + european	6.32534e-05	0.301954	0.217232	0.220439	0.307734	0.222459	0.22569	0.00931151	0.0085763	1.52785e-05
rs11632479	15	72007724	0.6111	0.8284	0.1197	0.09794	0.1507	0.206825	african_non_san + south_asian	0.0298554	0.139172	0.155807	0.118416	0.279429	0.300958	0.251761	0.000611226	0.00102937	0.00321765
rs8074370	17	76957331	0.03333	0.1538	0.872	0.5619	0.2339	0.222007	african_san + european	0.0230203	0.424309	0.193031	0.0481616	0.286909	0.0948168	0.00516244	0.0617953	0.224273	0.0574459
rs10501590	11	84943077	0.8889	0.3125	0.1385	0.2784	0.4224	0.147251	african_san + african_non_san	0.187779	0.317252	0.208964	0.128947	0.0221227	0.000698563	0.00651396	0.0150623	0.0517348	0.0114486
rs4900928	14	50020817	0.3	0.3462	0.2347	0.5206	0.90639	0.129406	european + east_asian	0.0012207	0.00272642	0.0253863	0.210857	0.0075762	0.0155693	0.182961	0.0443062	0.255308	0.0974378
rs9394699	6	40449290	0.8778	0.5	0.05399	0.03608	0.2078	0.249587	african_san + south_asian	0.0877616	0.400126	0.426152	0.248323	0.138469	0.157086	0.0477403	0.00093828	0.0275209	0.0376192
rs8019629	14	28944223	0.08889	0.05288	0.1761	0.1134	0.6598	0.131232	south_asian + east_asian	0.00248637	0.0084072	0.000827797	0.190663	0.0196323	0.00613474	0.227244	0.00399666	0.126324	0.169836
rs11052691	12	33575551	0.07778	0.0625	0.007042	0.2268	0.5757	0.132962	european + south_asian	0.000448307	0.0179172	0.0223137	0.154368	0.0131002	0.0287294	0.168472	0.0720965	0.241596	0.0650039
rs8047350	16	74679244	0.3977	0.3641	0.08894	0.4062	0.4343	0.0423021	european + south_asian	0.000598583	0.0688034	3.75703e-05	0.00068941	0.0571275	0.000935925	0.00257099	0.0718877	0.0824607	0.000405172
rs4782872	16	82429066	0.04444	0.01442	0.5704	0.5464	0.8037	0.246399	african_non_san + east_asian	0.00412989	0.184517	0.171613	0.343053	0.224973	0.211201	0.391178	0.000292013	0.0322247	0.0385119
rs10495660	2	17396548	0.1889	0.3462	0.691	0.6031	0.07798	0.126057	south_asian + east_asian	0.0159635	0.134457	0.0931771	0.0136581	0.0607747	0.0334628	0.0572774	0.00423726	0.220166	0.168622
rs10018031	4	133001527	0.8556	0.2692	0.3476	0.2629	0.02347	0.182805	african_san + african_non_san	0.187673	0.142948	0.19164	0.423755	0.00360959	2.54079e-05	0.0694417	0.00423886	0.101083	0.0670428
rs3757340	6	30921882	0.5111	0.5098	0.2958	0.6701	0.5	0.0290584	european + south_asian	8.4537e-07	0.0243036	0.0131352	6.16139e-05	0.0240213	0.0133453	4.80254e-05	0.07188	0.0219456	0.0149821
rs1352727	5	29027830	0.1889	0.2115	0.1385	0.3454	0.8196	0.137683	european + east_asian	0.000398905	0.00232711	0.0158153	0.214799	0.00464221	0.0112386	0.198695	0.0299254	0.255154	0.121196
rs817582	1	111686054	0.2667	0.399	0.1226	0.4588	0.2968	0.0336203	european + south_asian	0.00990212	0.0168845	0.0201354	0.000559836	0.0515532	0.00182613	0.00577064	0.0718663	0.0234579	0.0140384
rs1496711	4	173388217	0	0.01442	0.4953	0.6856	0.3945	0.212957	african_non_san + south_asian	0.00502377	0.213187	0.331587	0.161207	0.183338	0.298443	0.133442	0.0188548	0.00515207	0.0432885
rs7153409	14	37587697	0.4889	0.7596	0.0446	0.0567	0.2913	0.183343	african_non_san + european	0.0397245	0.1424	0.130679	0.0206866	0.306935	0.291513	0.114425	0.00038147	0.0598163	0.051622
rs2190242	7	30709475	0.03333	0.1635	0.1995	0.5619	0.5616	0.121733	european + south_asian	0.0258054	0.0367997	0.193031	0.192865	0.00109197	0.0895096	0.0893877	0.0718194	0.0717091	4.5697e-08
rs4310166	8	10763736	0.1222	0.02451	0.385	0.4227	0.002283	0.118125	south_asian + east_asian	0.0190359	0.0473835	0.0594634	0.0393652	0.116141	0.133305	0.0054458	0.000738143	0.150148	0.168582
rs4364968	10	6503731	0.6333	0.07767	0.3826	0.2211	0.07209	0.113865	african_san + african_non_san	0.185667	0.0317715	0.0897734	0.191005	0.0702574	0.0209717	5.61963e-05	0.015614	0.0738811	0.0231027
rs3923243	4	75579453	0	0.25	0.5634	0.6289	0.8699	0.231616	african_san + east_asian	0.0956026	0.252009	0.292846	0.491372	0.0519242	0.0748597	0.211486	0.00222941	0.0602579	0.0399357
rs353605	11	35105495	0.2	0.3578	0.6784	0.3041	0.6142	0.071218	european + south_asian	0.0156393	0.1215	0.00722575	0.0921683	0.0523861	0.00162928	0.0332681	0.0718101	0.00225611	0.0492407
rs4764219	12	15812188	0.8778	0.6845	0.03756	0.03608	0.1422	0.307052	african_san + european	0.0280904	0.423863	0.426152	0.302836	0.262238	0.26423	0.161871	7.72094e-06	0.0177362	0.0184353
rs1554406	2	177330967	0.8444	0.524	0.1462	0.02062	0	0.288555	african_san + south_asian	0.0615151	0.268922	0.417638	0.464842	0.0837041	0.189324	0.229141	0.0287683	0.0535546	0.00720005
rs4778945	15	82209299	0.04444	0.09709	0.06338	0.3608	0.1461	0.0479526	european + south_asian	0.00538916	0.000883493	0.0861713	0.0157187	0.00193807	0.0517391	0.00282809	0.07169	0.0093486	0.0312131
rs11725412	4	38277754	0.4667	0.2067	0.06573	0.2216	0.7202	0.125549	european + east_asian	0.0385827	0.112768	0.0338232	0.0337322	0.0220314	0.000164928	0.139315	0.0258728	0.252448	0.130608
rs10519649	4	143454553	0.2556	0.202	0.1762	0.2423	0.8037	0.1211	south_asian + east_asian	0.00203895	0.00467636	0.000118269	0.159571	0.00054296	0.00117612	0.193935	0.00331188	0.212539	0.167615
rs2206897	20	53930476	0.5667	0.7596	0.1268	0.1237	0	0.225272	african_non_san + east_asian	0.0210423	0.113171	0.115197	0.253978	0.220781	0.223436	0.388196	1.09643e-05	0.046093	0.0449114
rs7135366	12	130689349	0.2556	0.3846	0.08685	0.4021	0.3447	0.0368032	european + south_asian	0.00960713	0.0260269	0.0122322	0.00473734	0.065372	0.000160434	0.000859271	0.0716622	0.051862	0.00176155
rs12701110	7	31569547	0.5889	0.05288	0.2207	0.2113	0.2694	0.0798387	african_san + african_non_san	0.185456	0.0723855	0.076587	0.0531151	0.0317424	0.0290488	0.0467701	6.52264e-05	0.00160456	0.00231546
rs1432095	4	171760509	0.03333	0.01923	0.7019	0.6959	0.6193	0.252436	african_non_san + south_asian	0.000982838	0.279984	0.275811	0.226269	0.301606	0.297342	0.246598	2.13842e-05	0.0038109	0.00326253
rs4296785	5	75710783	0.06667	0.07212	0.7981	0.6546	0.468	0.209001	african_non_san + european	5.7506e-05	0.309994	0.209037	0.112572	0.303645	0.203506	0.108225	0.0130667	0.060251	0.0177877
rs9918250	5	150001729	0.2444	0.1442	0.002347	0.2062	0.2683	0.0456297	european + south_asian	0.00809132	0.0872664	0.00104606	0.00037465	0.0474906	0.00333978	0.0119078	0.0716563	0.0973251	0.00266983
rs4821901	22	39875966	0.4889	0.3317	0.493	0.4072	0	0.104326	south_asian + east_asian	0.0128292	8.40778e-06	0.00337784	0.209705	0.0134899	0.00306269	0.131556	0.00372266	0.211933	0.167441
rs2618139	2	218326801	0.1889	0.1505	0.6174	0.2474	0.3128	0.0628566	european + south_asian	0.00131049	0.0992949	0.00251414	0.0102937	0.121516	0.00742532	0.0188133	0.071588	0.0473865	0.00265605
rs4972740	2	173108443	0.8444	0.2596	0.277	0.5309	0.90639	0.165604	african_san + african_non_san	0.18526	0.174561	0.0591993	0.00444455	0.000192803	0.0391014	0.237582	0.0339138	0.225781	0.0932046
rs534831	12	24509587	0.4	0.2427	0.3545	0.7268	0.8991	0.133766	european + south_asian	0.0142909	0.00110202	0.0553727	0.147691	0.00749335	0.122388	0.242445	0.0715369	0.172015	0.0251812
rs391309	4	167201942	0.4	0.2885	0.04612	0.1701	0.6835	0.116883	european + east_asian	0.00690691	0.100784	0.0331316	0.0410496	0.0577294	0.0100052	0.080252	0.021059	0.25057	0.142268
rs11077773	17	73060073	0.6333	0.5673	0.0939	0.4124	0.6239	0.0923453	european + south_asian	0.00227133	0.171139	0.0246545	4.73106e-05	0.136838	0.0120505	0.00166362	0.0711746	0.165987	0.0225668
rs172967	14	45289062	0.05556	0.2788	0.90094	0.8351	0.8005	0.266738	african_san + european	0.0481924	0.423409	0.356018	0.325612	0.219491	0.166885	0.144237	0.00477372	0.0100976	0.00100556
rs2252585	21	36241929	0.01111	0.2059	0.723	0.8247	0.6598	0.239697	african_san + south_asian	0.0586204	0.3318	0.41699	0.28687	0.141332	0.206346	0.109281	0.0074379	0.00234311	0.0180106
rs7531792	1	226626277	0.1111	0.5583	0.5258	0.6392	0.1027	0.125218	south_asian + east_asian	0.119886	0.105383	0.160297	9.2404e-05	0.000531984	0.00340974	0.125878	0.00662603	0.111064	0.167033
rs2660228	16	4928339	0.2889	0.6538	0.08216	0.005155	0.002283	0.193487	african_non_san + south_asian	0.0683915	0.0370875	0.100788	0.10632	0.193334	0.295128	0.302169	0.0212433	0.0248512	0.000285609
rs1841530	10	21480273	0.9	0.348	0.1479	0.1237	0.0137	0.249013	african_san + east_asian	0.176431	0.319934	0.343208	0.490685	0.0274473	0.0360327	0.113388	0.000624492	0.0350026	0.026955
rs6473667	8	52840130	0	0.01923	0.7042	0.6186	0.4329	0.240248	african_non_san + european	0.00671128	0.345105	0.286167	0.18032	0.303253	0.246163	0.144907	0.00409806	0.03803	0.0173902
rs1799999	7	113518434	0.06667	0.1587	0.07277	0.3763	0.7078	0.147662	european + south_asian	0.0108691	7.17344e-05	0.0751998	0.242971	0.00921339	0.0308906	0.163401	0.0711033	0.236448	0.0564398
rs10933802	3	104774304	0.07778	0.1442	0.4929	0.6649	0.95183	0.248937	african_non_san + east_asian	0.00566586	0.114746	0.204142	0.459506	0.0729909	0.14969	0.385726	0.0152555	0.147637	0.0731736
rs7924276	10	132814853	0.1111	0.6827	0.5751	0.4845	0.4315	0.083071	african_san + african_non_san	0.184921	0.127754	0.0882509	0.0682765	0.0062176	0.0203613	0.0323368	0.00412457	0.0103467	0.00141517
rs2131402	16	62633196	0.04444	0.2404	0.1103	0.4381	0.3333	0.0627537	european + south_asian	0.0426587	0.00782416	0.118904	0.0754314	0.0149274	0.0220343	0.00529126	0.0710885	0.0373602	0.00580807
rs4653109	1	35328245	0.3556	0.5865	0.6221	0.4124	0.01826	0.120415	european + east_asian	0.0269942	0.0359629	0.00170608	0.110725	0.000662681	0.0152329	0.22822	0.0221785	0.249898	0.136479
rs2190305	7	28859450	0.05556	0.02404	0.1682	0.08511	0.6119	0.136728	south_asian + east_asian	0.0033368	0.0166318	0.0016809	0.195558	0.0332775	0.00954862	0.234699	0.00793003	0.108315	0.167033
rs7183768	15	56320235	0.2667	0.5192	0.02347	0.2732	0.4794	0.0885377	european + south_asian	0.0338701	0.0684872	2.67984e-05	0.0244355	0.182751	0.0320281	0.000792231	0.0709759	0.162131	0.0228667
rs7706614	5	137754808	0.5889	0.0534	0.04524	0.1082	0.01147	0.146992	african_san + african_non_san	0.184901	0.193886	0.136549	0.241067	0.000177707	0.00514764	0.00757749	0.00718993	0.00552372	0.0238195
rs2174558	4	113927365	0.3222	0.2115	0.1009	0.4227	0.3807	0.0365759	european + south_asian	0.00787358	0.0382168	0.00541416	0.00187842	0.0118179	0.0261213	0.017352	0.070829	0.0562694	0.000917787
rs7301892	12	131539660	0.07778	0.09223	0.6268	0.8125	0.8699	0.270958	african_non_san + south_asian	0.000335941	0.181878	0.30917	0.361833	0.168987	0.29348	0.345308	0.0216764	0.0405338	0.00309748
rs1237105	10	71298455	0.1889	0.4183	0.592	0.5876	0.07078	0.104986	south_asian + east_asian	0.0317031	0.0885758	0.0867868	0.0159445	0.0151643	0.014401	0.0885622	1.00027e-05	0.169272	0.166917
rs17635849	17	52848767	0.2556	0.2644	0.4178	0.09794	0.1781	0.0313259	european + south_asian	5.03137e-05	0.0148342	0.0219916	0.00443994	0.0131719	0.024092	0.00543089	0.0707647	0.0350813	0.0068363
rs350655	7	130713701	0.1111	0.1422	0.8774	0.8608	0.94977	0.330984	african_non_san + european	0.00109546	0.33264	0.316594	0.417293	0.30245	0.28692	0.384847	0.00030295	0.00853132	0.0119627
rs342317	4	157789987	0.5	0.4375	0.1854	0.5412	0.2443	0.0441447	european + south_asian	0.00196209	0.0564947	0.000850406	0.0355235	0.037857	0.00538899	0.0209806	0.0706772	0.00257721	0.0470951
rs2423334	20	7905947	0.07778	0.1019	0.5962	0.3763	0.009132	0.143741	european + east_asian	0.00089181	0.165101	0.0679063	0.0161324	0.144976	0.0543096	0.0238413	0.024396	0.249858	0.133039
rs7550874	1	152793423	0.7889	0.4519	0.00939	0	0	0.310956	african_san + south_asian	0.0619063	0.388369	0.412992	0.412992	0.169208	0.19008	0.19008	0.0032654	0.0032654	0
rs9998204	4	76790571	0.8	0.3894	0	0.005155	0.002283	0.306881	african_san + european	0.0906615	0.42281	0.407693	0.415187	0.158727	0.146217	0.152261	0.00178992	0.00079188	0.000285609
rs10076425	5	117227611	0.1444	0.726	0.3897	0.634	0.6461	0.0979576	african_san + african_non_san	0.184691	0.0395602	0.133557	0.139689	0.0585336	0.0048748	0.00371256	0.0301632	0.0332856	7.94402e-05
rs877859	3	107714075	0.06667	0.03365	0.6878	0.5722	0.8288	0.254702	african_non_san + east_asian	0.00291192	0.2298	0.162631	0.336313	0.269805	0.198375	0.38116	0.00718839	0.0137148	0.0402056
rs77725	20	456452	0.1	0.2115	0.6596	0.2887	0.2511	0.0833312	european + south_asian	0.0120446	0.180774	0.0294361	0.0202665	0.106198	0.00398455	0.00110354	0.0706681	0.0867342	0.000897367
rs2500406	20	25401862	0.2889	0.195	0.3412	0.366	0.8995	0.135807	south_asian + east_asian	0.00603917	0.00158581	0.00337991	0.211621	0.0137496	0.0183325	0.278889	0.000336408	0.179888	0.16599
rs8043369	15	91762000	0.05556	0.2692	0.7783	0.8402	0.94977	0.287815	african_san + east_asian	0.0450788	0.30747	0.360749	0.486251	0.136262	0.176251	0.278151	0.00311401	0.0334491	0.0166994
rs4941229	18	55645543	0.3222	0.5913	0.2371	0.6031	0.3858	0.0444781	european + south_asian	0.0369521	0.00450711	0.0402289	0.00221324	0.0663028	7.23564e-05	0.0212779	0.0705999	0.0129828	0.0238021
rs10846489	12	123743927	0.03333	0.02404	0.6432	0.701	0.7283	0.260944	african_non_san + south_asian	0.000388853	0.241034	0.279356	0.298924	0.25425	0.293162	0.313001	0.00189676	0.00421048	0.000456972
rs2669130	10	5982577	0.1444	0.3894	0.7207	0.3505	0.09361	0.114409	european + south_asian	0.0394761	0.181439	0.029203	0.00309658	0.0566889	0.000811788	0.0631633	0.070587	0.224255	0.0502131
rs1551013	14	85007540	0.5778	0.04808	0.2535	0.07732	0.274	0.0981878	african_san + african_non_san	0.184525	0.0552791	0.155854	0.0480305	0.0445918	0.00183432	0.0513807	0.0293718	0.000270573	0.0350626
rs7856579	9	20337131	0.6778	0.735	0.03521	0.08763	0.2592	0.207145	african_non_san + european	0.00197432	0.260917	0.202609	0.0907938	0.301192	0.239713	0.11791	0.00614181	0.0555157	0.0266408
rs1000313	1	15405489	0.4	0.5288	0.2254	0.4072	0.8927	0.110016	european + east_asian	0.00836079	0.0179091	2.6921e-05	0.142755	0.0500538	0.00744248	0.0853187	0.0193083	0.248912	0.13915
rs5761744	22	27171638	0.1444	0.4087	0.6127	0.6186	0.09132	0.116216	south_asian + east_asian	0.0450389	0.123152	0.125985	0.00341325	0.0209647	0.0222109	0.0713646	1.83889e-05	0.162129	0.1653
rs8025438	15	85480321	0.4556	0.2308	0.2465	0.6134	0.8196	0.106288	european + south_asian	0.028415	0.024266	0.0125637	0.0741872	0.0001696	0.0772387	0.185756	0.0704707	0.175733	0.0266274
rs4552162	2	5181373	0.5444	0.2376	0.06808	0.366	0.3447	0.0634074	european + south_asian	0.0504448	0.147137	0.0161319	0.0203336	0.0291331	0.00983668	0.0069774	0.0704178	0.0627603	0.000247593
rs4790084	17	1282979	0.1333	0.7115	0.3685	0.5206	0.4361	0.0786448	african_san + african_non_san	0.184347	0.0379394	0.0895425	0.0585525	0.0604659	0.0194141	0.0393336	0.0117597	0.00237777	0.00358114
rs746593	6	13157107	0.04444	0.37	0.7817	0.8763	0.6849	0.215267	african_san + south_asian	0.0898688	0.324679	0.411983	0.253594	0.0897444	0.145907	0.0506012	0.00797799	0.00601462	0.0274708
rs11077223	16	7848192	0.2889	0.2157	0.8404	0.8229	0.98858	0.240067	african_non_san + east_asian	0.00356023	0.16468	0.152819	0.322343	0.211364	0.198213	0.380214	0.000273525	0.041307	0.0475863
rs10827035	10	19478110	0.8889	0.3564	0.4858	0.1443	0.3311	0.138136	european + south_asian	0.162688	0.100428	0.311845	0.176866	0.00861329	0.0307134	0.000354742	0.0703634	0.0124401	0.0245902
rs12540730	7	23483815	0	0.05769	0.2371	0.4021	0	0.115406	south_asian + east_asian	0.0204223	0.090169	0.164928	0	0.0340249	0.0919407	0.0204223	0.0157836	0.090169	0.164928
rs2269668	22	43699774	0.03333	0.3186	0.8685	0.768	0.3699	0.21919	african_san + european	0.079248	0.42064	0.329373	0.100115	0.168021	0.105647	0.00145826	0.00858178	0.140389	0.0833165
rs10520050	15	36383037	0.6	0.62	0.1014	0.4219	0.1766	0.103515	european + south_asian	0.00021019	0.147299	0.0159526	0.0983765	0.157714	0.0197881	0.107185	0.0702526	0.00597064	0.0366793
rs7541381	1	30600504	0.1333	0.265	0.8967	0.95876	0.863	0.287509	african_non_san + south_asian	0.0138047	0.330254	0.406665	0.297094	0.224768	0.292856	0.196082	0.00740204	0.00134679	0.0148245
rs16954803	13	98719298	0.6444	0.4059	0.6196	0.3866	0.01826	0.128845	european + east_asian	0.0287936	0.000330606	0.0336429	0.2641	0.0230265	0.00019464	0.13344	0.0273967	0.248337	0.124557
rs2397060	6	51611470	0.1556	0.1442	0.8779	0.8093	0.8082	0.247767	african_non_san + european	0.000127508	0.290891	0.232762	0.23193	0.301101	0.24219	0.241345	0.0044894	0.0046221	9.77868e-07
rs1974960	5	94407021	0.1111	0.1346	0.03756	0.3041	0.3493	0.0492774	european + south_asian	0.000641477	0.0102382	0.0292058	0.0416073	0.0157988	0.0214156	0.0322919	0.0699954	0.087597	0.00116169
rs12536329	7	49883749	0.2667	0.149	0.6502	0.2938	0.8447	0.14903	south_asian + east_asian	0.0106344	0.0760546	0.00045525	0.181058	0.138702	0.0154293	0.266745	0.0651574	0.0255613	0.164869
rs4901022	14	50834259	0.1333	0.7115	0.6291	0.4794	0.6743	0.0965965	african_san + african_non_san	0.184347	0.138626	0.0736939	0.162671	0.00384794	0.0282628	0.000813291	0.0113839	0.00112568	0.0195935
rs6965042	7	82084287	0.1	0.2379	0.7887	0.8918	0.98402	0.309997	african_san + east_asian	0.0173523	0.266562	0.359204	0.486096	0.160633	0.239021	0.353017	0.0100504	0.0552458	0.0203364
rs564461	6	128046713	0.6222	0.203	0.5259	0.1753	0.002283	0.147712	european + south_asian	0.0940358	0.00474903	0.108918	0.281311	0.0577665	0.000625809	0.0704987	0.0698191	0.223308	0.0595541
rs709934	2	233733352	0.06667	0.1971	0.3592	0.7268	0.3242	0.115389	european + south_asian	0.0193071	0.0688718	0.255988	0.0565416	0.0165414	0.148863	0.0105604	0.0697585	0.000680957	0.0836408
rs9557593	13	88400374	0.1778	0.1947	0.2028	0.3698	0.8721	0.154073	european + east_asian	0.000235624	0.000507322	0.0235568	0.266694	5.15026e-05	0.0191579	0.253243	0.017251	0.247022	0.142985
rs632824	17	46877882	0.06667	0.1287	0.2877	0.2165	0.774	0.149165	south_asian + east_asian	0.00554302	0.0445889	0.0241398	0.290732	0.0195683	0.00680985	0.229253	0.00336963	0.124004	0.164682
rs1561168	1	65115319	0.5444	0.4612	0.08333	0.3906	0.6096	0.07876	european + south_asian	0.00346523	0.134145	0.0119257	0.00217889	0.097018	0.00255051	0.0111088	0.0696344	0.167353	0.024176
rs7155496	14	59063176	0.07778	0.6311	0.7089	0.5722	0.5415	0.111628	african_san + african_non_san	0.184311	0.231995	0.152574	0.137306	0.00342798	0.00181067	0.00414377	0.0101918	0.0150448	0.000477497
rs6457816	6	35362848	0.8222	0.7308	0.0892	0.04124	0.03196	0.310149	african_non_san + south_asian	0.00605094	0.304855	0.363841	0.377709	0.235286	0.289771	0.30276	0.00482121	0.00747361	0.000306087
rs11649061	16	65597500	0.2222	0.1765	0.5681	0.6392	0.96804	0.197722	african_non_san + east_asian	0.00163855	0.0642354	0.0917335	0.339356	0.0852246	0.116106	0.378897	0.00264385	0.128931	0.097659
rs4648505	1	3405296	0.06667	0.3077	0.8638	0.90206	0.7431	0.251243	african_san + south_asian	0.0510219	0.369256	0.409922	0.267579	0.170742	0.202093	0.0983376	0.00177727	0.0116852	0.0222975
rs798443	2	7968275	0	0.07353	0.7962	0.6289	0.6256	0.263989	african_non_san + european	0.0261854	0.419421	0.292846	0.290695	0.300487	0.187088	0.185211	0.0172707	0.0179032	5.82211e-06
rs4988300	11	68088831	0.1111	0.3173	0.5142	0.8542	0.7202	0.158226	european + south_asian	0.0326552	0.100428	0.310463	0.208062	0.0201024	0.158282	0.083653	0.069614	0.0226642	0.0135837
rs16825115	2	229406167	0.8111	0.3333	0.004695	0.01031	0.2945	0.239945	african_san + european	0.122127	0.418845	0.406091	0.142183	0.12112	0.111781	0.000874184	0.000542269	0.104017	0.0950817
rs690219	3	16425349	0.3667	0.3247	0.5939	0.90722	0.6005	0.0973272	european + south_asian	0.000975288	0.026079	0.172098	0.027617	0.0369459	0.196365	0.0387621	0.0695538	2.26356e-05	0.0671889
rs7106567	11	80938299	0.2222	0.1373	0.561	0.5619	0.05936	0.112563	south_asian + east_asian	0.00615913	0.0617759	0.0620849	0.0289363	0.10406	0.104451	0.00878071	4.11211e-07	0.1638	0.16427
rs1676230	3	117198185	0.05556	0.5913	0.2465	0.3247	0.1849	0.0818085	african_san + african_non_san	0.183951	0.0379771	0.0639448	0.0207257	0.0625149	0.0362433	0.0903282	0.00375544	0.00281144	0.0129951
rs1568777	7	21681379	0.2556	0.274	0.004695	0.2113	0.07534	0.0528745	european + south_asian	0.000217415	0.0875374	0.00137246	0.0308091	0.0952513	0.0026799	0.035997	0.0695435	0.0194533	0.0194889
rs12401659	1	175652529	0.08889	0.4505	0.7089	0.5619	0.06393	0.158584	european + east_asian	0.0888549	0.221013	0.138156	0.00110808	0.0347025	0.00621884	0.107181	0.0117201	0.246727	0.159858
rs9357271	6	38365873	0.4889	0.4519	0.7512	0.3866	0.1722	0.0743735	european + south_asian	0.000687067	0.0370828	0.00532509	0.0584383	0.0476153	0.00219092	0.0467959	0.0695145	0.180025	0.0291055
rs7690923	4	26767196	0.7667	0.6214	0.002358	0	0.1009	0.299336	african_non_san + south_asian	0.0125179	0.386311	0.394064	0.249212	0.280598	0.287972	0.158862	0.000817916	0.0314456	0.0363101
rs10939711	4	17290784	0.02222	0.125	0.02358	0.03125	0.5023	0.121102	south_asian + east_asian	0.0212145	1.03342e-05	0.000393552	0.17556	0.0203808	0.0162504	0.0870366	0.000276676	0.17371	0.163926
rs11620623	14	91555547	0.1364	0.3889	0.7357	0.7577	1	0.231896	african_san + east_asian	0.0424967	0.197005	0.211484	0.484629	0.0624843	0.0713775	0.281367	0.000319948	0.1017	0.0923517
rs10789215	1	67151185	0.1111	0.13	0.4225	0.1031	0	0.0788345	european + south_asian	0.000421549	0.0651025	8.36735e-05	0.0401389	0.0556402	0.000880192	0.0473157	0.0695015	0.175065	0.0371333
rs7776346	6	111861365	0.2333	0.07353	0.7958	0.5773	0.4018	0.145693	african_non_san + european	0.0256329	0.168022	0.0629114	0.016525	0.300163	0.158972	0.0801682	0.028174	0.0835428	0.0154871
rs17142054	7	19862221	0.7	0.125	0.007042	0.1649	0.1621	0.157374	african_san + african_non_san	0.183938	0.323209	0.154708	0.156609	0.0338795	0.00161002	0.00140281	0.0483043	0.0472677	7.16551e-06
rs756334	4	158689938	0.03333	0.03365	0.4977	0.6237	0.8242	0.251285	african_non_san + east_asian	3.95449e-07	0.159112	0.228943	0.377415	0.158736	0.22852	0.376922	0.00807984	0.0613527	0.0255897
rs3779127	7	38793243	0.4111	0.1154	0.3615	0.06701	0.1073	0.0620286	european + south_asian	0.0589715	0.00129784	0.0884424	0.0631739	0.0433193	0.0035701	8.28981e-05	0.0694842	0.0469839	0.00257165
rs4407384	3	40687946	0.8778	0.649	0.05502	0.04787	0.05189	0.312836	african_san + south_asian	0.0374545	0.398727	0.408642	0.403009	0.218131	0.226343	0.221668	0.000131053	2.42063e-05	4.26353e-05
rs1227131	2	168412798	0.1667	0.25	0.5962	0.3711	0.01142	0.110198	european + east_asian	0.00528732	0.102201	0.027085	0.0438356	0.0628441	0.00860319	0.075352	0.025582	0.245582	0.127061
rs1155405	16	60376473	0	0.05941	0.2394	0.2938	0.8433	0.236528	south_asian + east_asian	0.0210447	0.0911332	0.114534	0.46374	0.0338114	0.0507762	0.358658	0.00189447	0.197451	0.163881
rs2914263	5	23452924	0.4	0.5303	0.1033	0.4227	0.1849	0.0616279	european + south_asian	0.00855539	0.0614978	0.000266034	0.0284536	0.112642	0.00581307	0.0669985	0.0694603	0.00682857	0.0341041
rs7145714	14	30372765	0.08889	0.2913	0.92958	0.768	0.8059	0.242966	african_san + european	0.0347238	0.415634	0.26205	0.291564	0.239533	0.118891	0.140703	0.0265994	0.0172416	0.00107206
rs6545185	2	51125058	0.5556	0.03846	0.2193	0.2128	0.213	0.0776332	african_san + african_non_san	0.183342	0.0611077	0.0637856	0.063702	0.0397325	0.0376635	0.0377267	3.11822e-05	2.9283e-05	2.98376e-08
rs1735299	21	19472111	0.4333	0.4417	0.5376	0.1856	0.04839	0.0868145	european + south_asian	3.58405e-05	0.00545381	0.0366587	0.113067	0.00460747	0.0389332	0.116785	0.0692849	0.16278	0.0241313
rs3930739	15	28040342	0.02222	0.04327	0.5634	0.732	0.3349	0.202736	african_non_san + south_asian	0.00177915	0.208827	0.318723	0.0971268	0.18202	0.287948	0.0769959	0.0156859	0.0266263	0.0814807
rs17818796	22	20978672	0.1556	0.2327	0.131	0.4639	0.3927	0.0436269	european + south_asian	0.00477518	0.00061683	0.0574807	0.0362222	0.00878641	0.0298595	0.0150146	0.0692773	0.0458712	0.00259036
rs10887666	10	88659047	0.01111	0.03365	0.1596	0.1649	0.7146	0.184203	south_asian + east_asian	0.00303667	0.0416331	0.0435233	0.325531	0.0244957	0.026029	0.288519	2.58332e-05	0.16672	0.163025
rs10910648	1	232409847	0.6889	0.7548	0.04695	0.1289	0.1416	0.217104	african_non_san + european	0.00270853	0.253136	0.174322	0.164795	0.300147	0.215724	0.205342	0.010848	0.0136725	0.000172436
rs319079	6	107763941	0.1333	0.3267	0.2358	0.5979	0.4128	0.0574271	european + south_asian	0.0270618	0.0088221	0.123339	0.0510321	0.00512648	0.0374664	0.00398329	0.0692328	0.0180425	0.0172322
rs1812406	12	54093114	0.08889	0.215	0.05164	0.299	0.6858	0.130082	european + east_asian	0.0158338	0.00268476	0.0369046	0.206355	0.0307383	0.00463506	0.116756	0.0575569	0.245403	0.0768143
rs1106359	8	27309339	0.06818	0.6127	0.4014	0.4021	0.1491	0.0948132	african_san + african_non_san	0.183112	0.0837593	0.0840331	0.0086373	0.0224976	0.0223482	0.120168	2.5484e-07	0.041051	0.0412502
rs10742717	11	44704275	0.4444	0.5	0.3099	0.04124	0.1164	0.0890596	european + south_asian	0.00155129	0.00966552	0.1249	0.0700097	0.0188838	0.151368	0.0912341	0.0691663	0.0287449	0.0101002
rs716080	9	80196611	0.01111	0.05288	0.5751	0.6031	0.8525	0.271975	african_non_san + east_asian	0.00763427	0.233475	0.250376	0.444122	0.177889	0.193424	0.376035	0.000404918	0.0486279	0.0403934
rs520556	7	152703396	0.04444	0.1538	0.7746	0.7784	0.93607	0.308081	african_san + east_asian	0.0176196	0.318951	0.322005	0.48323	0.20913	0.211762	0.355658	1.04007e-05	0.0276898	0.026665
rs4951535	1	211720965	0.02222	0.04327	0.1408	0.2474	0.8014	0.213633	south_asian + east_asian	0.00177915	0.0259566	0.06242	0.375004	0.0149141	0.0457004	0.342706	0.00917682	0.239042	0.162998
rs12706823	7	127566478	0.08889	0.1106	0.2749	0.02604	0	0.0539725	european + south_asian	0.000657278	0.0302379	0.00960604	0.0318409	0.0222661	0.01504	0.0399505	0.06914	0.106271	0.00911066
rs6964666	7	140901556	0.8	0.226	0.002347	0.005155	0.0137	0.282007	african_san + south_asian	0.175409	0.415006	0.407693	0.389298	0.079677	0.0746724	0.0632353	0.000270256	0.00223863	0.00101356
rs7129139	11	115771144	0.7556	0.6971	0.1291	0.02577	0	0.293248	african_non_san + south_asian	0.00215534	0.2161	0.331146	0.384927	0.17898	0.287731	0.339894	0.0202656	0.0469715	0.0090153
rs293067	5	4599400	0.03333	0.2039	0.6714	0.3041	0.6918	0.1611	european + south_asian	0.0382088	0.25924	0.0736269	0.272987	0.11588	0.00665709	0.125991	0.0691065	0.000239731	0.0771632
rs9310319	3	75279989	0.8111	0.2718	0.007042	0.1031	0.2877	0.198865	african_san + european	0.154875	0.413248	0.281229	0.145907	0.0904324	0.024063	0.000156854	0.0263052	0.0971237	0.0279985
rs12375125	7	47382518	0.1111	0.6796	0.4061	0.5619	0.6553	0.0963643	african_san + african_non_san	0.183091	0.0594792	0.12155	0.169153	0.0381813	0.00737834	0.000332598	0.0121992	0.0315053	0.00458615
rs10455038	5	122368076	0.3	0.4615	0.6315	0.2969	0.02752	0.104635	european + east_asian	0.0139081	0.0562908	5.73726e-06	0.077414	0.0146503	0.0144739	0.148127	0.0573981	0.241748	0.0762027
rs1536941	13	79762375	0.4222	0.2788	0.1103	0.09896	0.6256	0.0960195	south_asian + east_asian	0.0113513	0.0654261	0.0717707	0.0208803	0.0232744	0.0272908	0.0620343	0.00017166	0.153657	0.162695
rs878321	10	15557115	0.02222	0.02913	0.7207	0.6701	0.4589	0.233282	african_non_san + european	0.000239296	0.310304	0.274704	0.153563	0.299522	0.264302	0.144929	0.00151225	0.0359033	0.0228671
rs4502543	3	157324023	0	0.02451	0.1808	0.5309	0.2557	0.128659	european + south_asian	0.00857054	0.0671601	0.233062	0.0980236	0.0370222	0.187601	0.0633452	0.0690726	0.00412639	0.0403277
rs480700	9	14079067	0.04444	0.03846	0.6103	0.2474	0.3699	0.128882	european + south_asian	0.000112599	0.20709	0.0449325	0.0898284	0.214311	0.0490072	0.0951823	0.0689509	0.0291931	0.00883468
rs7867247	9	8705964	0.6364	0.08333	0.4859	0.4124	0.3447	0.0785007	african_san + african_non_san	0.182196	0.0115443	0.0253652	0.0431859	0.107471	0.0777034	0.053762	0.00273195	0.0103029	0.00243781
rs2460592	10	20400065	0.2111	0.1699	0.4812	0.1443	0.002283	0.0843405	european + south_asian	0.00137813	0.0411054	0.00383614	0.0737534	0.0568985	0.000619222	0.0574536	0.0687167	0.198776	0.0476414
rs7942430	11	20638059	0.1778	0.4375	0.669	0.8247	0.274	0.124126	south_asian + east_asian	0.0405298	0.129903	0.227028	0.00665564	0.0273659	0.0836149	0.0146781	0.0162315	0.0804811	0.162574
rs2424664	20	24734936	0.1222	0.2212	0.5657	0.5876	0.98858	0.228261	african_non_san + east_asian	0.00871751	0.115733	0.125924	0.470141	0.0638104	0.0716841	0.375553	0.000245598	0.157045	0.146402
rs1876826	11	6251122	0.4889	0.8365	0.1901	0.1186	0.06393	0.19548	african_non_san + south_asian	0.0700638	0.0510689	0.0854948	0.124262	0.226895	0.287362	0.346644	0.00493387	0.0186653	0.00456828
rs2050555	1	201677431	0.3222	0.1058	0.3498	0.06186	0.2032	0.0419897	european + south_asian	0.0361285	0.000426887	0.0588673	0.00920046	0.0441214	0.00317627	0.00921112	0.0686902	0.0135525	0.0227371
rs1216491	11	100376573	0.05556	0.1202	0.5825	0.3906	0.009132	0.144729	european + east_asian	0.00665776	0.179114	0.0889849	0.00953207	0.124881	0.0500208	0.0299692	0.0185414	0.241554	0.139722
rs10241890	7	3220259	0.2556	0.3125	0.4458	0.1198	0.4427	0.0372917	european + south_asian	0.00199256	0.0200466	0.0154055	0.0194337	0.00947312	0.0281854	0.00905071	0.0686851	4.8655e-06	0.0675838
rs628419	18	12013384	0.01111	0.005155	0.6596	0.4227	0.1393	0.195757	african_non_san + european	0.000562417	0.286735	0.151867	0.0345328	0.299051	0.162391	0.0413691	0.0285322	0.150292	0.0514757
rs12506309	4	7495063	0	0.101	0.5188	0.7371	0.8607	0.286859	african_san + east_asian	0.0363475	0.226208	0.370145	0.481568	0.109163	0.228312	0.326931	0.0257834	0.0712351	0.012044
rs16889853	5	58741491	0.05556	0.2427	0.8662	0.8866	0.7283	0.266731	african_san + south_asian	0.036825	0.386024	0.407405	0.269847	0.213346	0.230896	0.123169	0.000480711	0.0149465	0.0206456
rs1166940	3	76882785	0.1111	0.6779	0.7619	0.5979	0.5625	0.112511	african_san + african_non_san	0.182093	0.236216	0.138856	0.121828	0.00438665	0.00346879	0.0070879	0.0155779	0.0224684	0.000643279
rs12817093	12	127329113	0.2444	0.2136	0.4648	0.3969	0	0.0897002	south_asian + east_asian	0.000672018	0.0268648	0.0134417	0.0932361	0.0358261	0.0200361	0.0804285	0.00235215	0.196827	0.162379
rs2283461	15	92661648	0.1	0.301	0.08255	0.3866	0.6895	0.118946	european + south_asian	0.0326987	0.000459536	0.0587111	0.198534	0.0404551	0.00406782	0.0774974	0.0686673	0.21471	0.0468973
rs7840192	8	67579795	0.8222	0.5	0.01408	0.0567	0.03881	0.275433	african_san + european	0.059709	0.408662	0.342881	0.367364	0.186363	0.13592	0.154021	0.00710945	0.0030851	0.000884727
rs6759198	2	2372181	0.4556	0.476	0.5798	0.2216	0.2489	0.0411967	european + south_asian	0.000209073	0.0077426	0.0310401	0.023667	0.00541395	0.0362405	0.0282557	0.0686534	0.0576628	0.000518058
rs1453194	2	19872803	0.04444	0.1262	0.1172	0.2784	0.7763	0.172729	european + east_asian	0.0111215	0.00920981	0.0553958	0.320314	9.47434e-05	0.0183072	0.233062	0.0209651	0.241035	0.130157
rs1571394	6	21818365	0.7333	0.4745	0.1611	0.2396	0.7926	0.137486	south_asian + east_asian	0.0355011	0.176842	0.127496	0.00243544	0.0585322	0.0304697	0.0558705	0.00483332	0.216085	0.162074
rs11838472	13	73741149	0.02222	0.2087	0.02594	0.2732	0.2936	0.0612582	european + south_asian	0.0483873	7.36796e-05	0.0722296	0.0802373	0.0452701	0.00285006	0.00480861	0.0685883	0.0764501	0.000256192
rs10830834	11	91815601	0.3111	0.1422	0.7066	0.8608	0.7146	0.161597	african_non_san + south_asian	0.0207392	0.0804176	0.166555	0.0838372	0.17462	0.28692	0.179399	0.0178467	3.89024e-05	0.0162431
rs294934	4	112039711	0.8111	0.2277	0.02123	0.1	0.169	0.198388	african_san + african_non_san	0.181841	0.385318	0.284337	0.223489	0.0560926	0.0152167	0.00271687	0.0147208	0.0356724	0.00516236
rs3731646	2	235950002	0.3444	0.3447	0.09198	0.4021	0.4772	0.0434249	european + south_asian	4.98151e-08	0.0491046	0.00178031	0.00913936	0.0491995	0.00176155	0.00909695	0.0685853	0.0976352	0.00286459
rs395561	5	106861975	0.08889	0.1394	0.5962	0.6354	0.94064	0.24044	african_non_san + east_asian	0.00317718	0.155467	0.176652	0.430129	0.118577	0.137625	0.375403	0.000812137	0.0913158	0.0759573
rs7860423	9	140955547	0.07778	0.1106	0.8404	0.6598	0.3699	0.205438	african_non_san + european	0.00158547	0.333636	0.201068	0.0656173	0.298559	0.172084	0.0480327	0.0221382	0.121914	0.0426708
rs7177101	15	38799369	0.1667	0.3382	0.6784	0.3125	0.2717	0.0646769	european + south_asian	0.0197862	0.141759	0.0147678	0.00811495	0.0590574	0.000376211	0.00261192	0.0685278	0.0853957	0.00100692
rs6893184	5	118730867	0.05556	0.3221	0.3427	0.299	0.8447	0.154909	south_asian + east_asian	0.063015	0.070503	0.0549507	0.364982	0.000239067	0.000311584	0.149053	0.00109612	0.138182	0.161883
rs1593398	8	133726628	0.1444	0.7206	0.3803	0.2938	0.3059	0.0802678	african_san + african_non_san	0.181378	0.0369597	0.0165714	0.0190234	0.0597498	0.094091	0.0887127	0.00419436	0.00307452	8.71782e-05
rs9524487	13	95079910	0.06667	0.2474	0.73	0.366	0.2877	0.111833	european + south_asian	0.0325206	0.258232	0.0713644	0.0445889	0.121532	0.0083082	0.0010367	0.0685064	0.101321	0.00348944
rs1348469	1	112487126	0.1	0.1538	0.6761	0.4278	0.05023	0.141249	european + east_asian	0.00328731	0.190439	0.0732128	0.00453584	0.1491	0.0469018	0.0152698	0.0315102	0.240734	0.109003
rs12582875	12	129032694	0.1	0.3077	0.8779	0.93299	0.6963	0.244668	african_san + south_asian	0.0345281	0.344817	0.407144	0.20273	0.181655	0.232353	0.0775318	0.0044899	0.0252461	0.0495162
rs1332978	1	170325957	0.07778	0.08252	0.1362	0.4691	0.4064	0.079947	european + south_asian	3.80982e-05	0.00451628	0.104375	0.0790596	0.00373201	0.100893	0.0759652	0.0684723	0.0477844	0.00199801
rs16836493	3	131082104	0.8778	0.6106	0.0493	0.05155	0.2557	0.25686	african_san + european	0.0487356	0.40662	0.40348	0.214311	0.201679	0.199171	0.0656875	1.3217e-05	0.0445412	0.0431633
rs3213473	16	16256767	0.6333	0.726	0.184	0.04124	0.1256	0.188056	african_non_san + south_asian	0.00494657	0.109073	0.224688	0.146238	0.156791	0.286278	0.199529	0.0273232	0.00327508	0.0121432
rs9840567	3	168225633	0.8667	0.5817	0.158	0.07292	0.002315	0.281334	african_san + east_asian	0.052768	0.278367	0.364453	0.480058	0.100838	0.161825	0.25589	0.00904773	0.0528044	0.0215531
rs7551288	1	55338679	0.05556	0.1635	0.5681	0.7062	0.1598	0.156885	south_asian + east_asian	0.0155315	0.17135	0.254448	0.0146822	0.0920468	0.15916	1.26276e-05	0.0103593	0.0940665	0.161713
rs1032583	14	52433115	0.2667	0.2379	0.01643	0.2474	0.4427	0.0619478	european + south_asian	0.000549837	0.0759202	0.000243852	0.0170502	0.0647385	6.13906e-05	0.0236276	0.0683809	0.153567	0.021315
rs489508	15	40245779	0.7222	0.1471	0.385	0.1649	0.004566	0.167019	african_san + african_non_san	0.180327	0.058729	0.167475	0.345327	0.0372381	0.000300942	0.0450683	0.0310376	0.145274	0.051745
rs2732507	4	101909566	0.1667	0.2079	0.554	0.201	0.2454	0.0465508	european + south_asian	0.00139624	0.08466	0.000981264	0.00475611	0.0652949	3.65907e-05	0.00100377	0.0682823	0.0506255	0.00142313
rs1449272	5	72750163	0.2222	0.2184	0.93427	0.90206	0.5753	0.223328	african_non_san + european	1.05085e-05	0.294791	0.260301	0.0667805	0.297784	0.26317	0.0683942	0.00173636	0.0949096	0.0732847
rs1034593	17	30861865	0.02222	0.08173	0.4131	0.4375	0.8858	0.236316	african_non_san + east_asian	0.00952396	0.131668	0.143171	0.458029	0.0790067	0.0885095	0.373529	0.00030451	0.131199	0.119674
rs882601	10	4328928	0.1556	0.4038	0.6925	0.4691	0.06047	0.122575	european + east_asian	0.039258	0.156872	0.0591993	0.0121073	0.0426991	0.00216872	0.0904527	0.0258714	0.239645	0.118255
rs4752526	10	123023243	0.5111	0.3168	0.04225	0.3093	0.2808	0.0630548	european + south_asian	0.0195967	0.15582	0.0212112	0.0280313	0.0709405	3.26965e-05	0.000773555	0.0681414	0.0578214	0.000488285
rs213386	3	60308079	0.6	0.351	0.4115	0.1989	0.75	0.0783621	south_asian + east_asian	0.0314086	0.0178753	0.0868453	0.0129076	0.00194108	0.0146517	0.0828387	0.0270693	0.0601813	0.161237
rs258984	7	110534002	0.3222	0.3365	0.4833	0.8281	0.8093	0.105706	european + south_asian	0.000115732	0.013558	0.138108	0.126599	0.0111842	0.130752	0.119519	0.0681088	0.0597942	0.000297759
rs1260003	12	32086561	0.8333	0.2548	0.3685	0.5	0.3379	0.087946	african_san + african_non_san	0.18018	0.118261	0.0646447	0.133296	0.00756459	0.0324297	0.00414986	0.00882611	0.000512465	0.0135609
rs1867324	5	112539955	0.01111	0.02404	0.6878	0.6907	0.6941	0.274871	african_non_san + south_asian	0.00123874	0.306163	0.308214	0.310633	0.283924	0.285935	0.288305	4.90817e-06	2.32339e-05	6.78463e-06
rs4686710	3	185633136	0.2222	0.5248	0.8169	0.4691	0.4794	0.0768966	european + south_asian	0.0499947	0.189513	0.0342548	0.0369522	0.0495859	0.00155211	0.00103095	0.0680235	0.0644044	5.3187e-05
rs7638569	3	169212367	0.8333	0.3798	0.108	0.02062	0.1078	0.22222	african_san + south_asian	0.112976	0.294959	0.406911	0.295159	0.0523941	0.118489	0.0524922	0.0172877	5.1944e-08	0.0172311
rs7503175	17	285277	0.4667	0.5817	0.3373	0.2629	0.8128	0.0794081	south_asian + east_asian	0.00664289	0.00873623	0.0226319	0.0670293	0.0303802	0.0531206	0.032239	0.00330064	0.121157	0.161176
rs862823	3	74356600	0.5556	0.4231	0.7418	0.3802	0.2877	0.0514242	european + south_asian	0.00880805	0.019189	0.0155281	0.0373034	0.0532696	0.000957596	0.0100494	0.0680228	0.107089	0.00482006
rs11219743	11	124522720	0.8333	0.4745	0.02113	0.0567	0.1347	0.242694	african_san + european	0.0737684	0.406004	0.352883	0.269715	0.162796	0.124016	0.0711763	0.00438345	0.0248326	0.00902397
rs2170116	8	16112636	0.1444	0.2374	0.94601	0.8299	0.7032	0.235648	african_non_san + european	0.00705763	0.377569	0.258359	0.170989	0.29715	0.188826	0.113286	0.0176973	0.0552241	0.0113249
rs2211440	10	55550370	0.02222	0.1359	0.5542	0.2732	0.002294	0.138222	european + east_asian	0.0244636	0.203632	0.0722296	0.00473739	0.101973	0.0147127	0.0444551	0.0413389	0.239543	0.0995281
rs4234222	3	124584787	0.6444	0.09135	0.1526	0.2629	0.07078	0.113024	african_san + african_non_san	0.179568	0.13338	0.0753879	0.198771	0.00442025	0.0261466	0.000711766	0.00932975	0.00861188	0.0349799
rs9576280	13	38060247	0.08889	0.3269	0.7746	0.4175	0.5274	0.115128	european + south_asian	0.0451925	0.26699	0.0761009	0.121805	0.105177	0.00439932	0.0206919	0.0680156	0.0341739	0.00606984
rs1323116	13	53513463	0.03333	0.1429	0.5986	0.724	0.92009	0.273104	african_san + east_asian	0.0199915	0.213936	0.295772	0.47972	0.117469	0.184599	0.346791	0.00881397	0.0757714	0.0344358
rs2803962	14	73083240	0.07778	0.1942	0.4296	0.4072	0.002283	0.101542	south_asian + east_asian	0.014832	0.0880951	0.0793647	0.0233043	0.0328835	0.0274166	0.0669908	0.000257769	0.172039	0.160911
rs2306877	3	4716811	0.4111	0.3932	0.1596	0.5	0.3174	0.0303436	european + south_asian	0.000166596	0.0398043	0.00398856	0.00474911	0.034939	0.00578059	0.00313991	0.0679603	0.0173947	0.0173613
rs11035407	11	39704979	0.08889	0.05288	0.6878	0.6443	0.8493	0.250134	african_non_san + east_asian	0.00248637	0.207596	0.181686	0.329294	0.245257	0.217663	0.37294	0.00106397	0.018637	0.0284108
rs4506441	1	87678780	0.1444	0.149	0.7254	0.866	0.7785	0.222144	african_non_san + south_asian	2.11305e-05	0.184321	0.289697	0.219337	0.180863	0.285589	0.215632	0.0154555	0.00189243	0.00660433
rs3745651	19	12692001	0.02222	0.03398	0.507	0.1649	0.07763	0.107851	european + south_asian	0.00063756	0.17802	0.0335658	0.00854433	0.163063	0.0258396	0.00463613	0.0679346	0.121216	0.00911331
rs519654	7	41582896	0.6667	0.1068	0.02347	0.07216	0.1142	0.155363	african_san + african_non_san	0.17914	0.270479	0.210811	0.1731	0.0153565	0.00185162	6.96526e-05	0.00680903	0.017385	0.00263507
rs1004704	16	48537421	0.1222	0.06566	0.1761	0.4433	0.8356	0.190647	european + east_asian	0.00476196	0.00287511	0.0665373	0.283166	0.0148281	0.102719	0.343685	0.0427947	0.236917	0.0869349
rs1536089	10	131872262	0.1111	0.4231	0.01174	0.232	0.2443	0.0681868	european + south_asian	0.0653121	0.0245264	0.0130901	0.0154904	0.151061	0.0209527	0.0181386	0.0678674	0.0726863	0.000104241
rs2111995	10	107507362	0.3667	0.3462	0.7817	0.4536	0.94521	0.135073	south_asian + east_asian	0.000229024	0.0911332	0.00390758	0.208902	0.10004	0.00602232	0.221341	0.0584114	0.0300755	0.160758
rs953446	5	91339105	0.1667	0.1359	0.8656	0.6856	0.6644	0.192444	african_non_san + european	0.000924827	0.269985	0.145604	0.134471	0.297088	0.167117	0.15531	0.0237997	0.0288777	0.000256125
rs1552766	9	105585487	0.1444	0.2788	0.5	0.8402	0.4886	0.122207	european + south_asian	0.0137251	0.0755075	0.266924	0.0713239	0.0259972	0.170473	0.0234946	0.0678652	6.49899e-05	0.0719611
rs7579026	2	215546304	0.8333	0.5792	0.09624	0.02062	0.1927	0.236226	african_san + south_asian	0.0398934	0.306984	0.406911	0.222445	0.140866	0.220292	0.0815703	0.0140334	0.0095674	0.0441964
rs6589297	11	112350577	0.2667	0.3077	0.723	0.3608	0.5	0.0569079	european + south_asian	0.00102708	0.108071	0.00515532	0.0291323	0.0890031	0.00158511	0.0193443	0.0676445	0.02645	0.00991519
rs1414029	9	29816465	0.05556	0.226	0.8826	0.7062	0.7831	0.243431	african_san + european	0.0318921	0.403092	0.254448	0.311311	0.239183	0.120889	0.164429	0.0244525	0.00900388	0.00389902
rs1461650	14	25213422	0.1667	0.7427	0.4296	0.4021	0.3356	0.0755516	african_san + african_non_san	0.178623	0.0423803	0.0348267	0.0192507	0.0515214	0.0605928	0.0859348	0.000389204	0.00468482	0.00237694
rs956088	10	25706232	0.02222	0.1058	0.1338	0.134	0.6712	0.145433	south_asian + east_asian	0.0157612	0.0238297	0.0238899	0.275445	0.000931245	0.00094394	0.182588	4.31143e-08	0.160576	0.160429
rs11139579	9	85101768	0.3556	0.6912	0.07746	0.02577	0.07991	0.169931	african_non_san + south_asian	0.0575608	0.0607979	0.101935	0.0593548	0.220815	0.283615	0.218375	0.00712468	1.03504e-05	0.0076614
rs781345	14	52835643	0.07955	0.1827	0.7277	0.366	0.4224	0.115584	european + south_asian	0.0119537	0.242853	0.0631671	0.0840419	0.15863	0.0214099	0.0347505	0.0675881	0.0485455	0.00166613
rs7300860	12	111754597	0.4333	0.3606	0.8169	0.5361	0.1583	0.101823	european + east_asian	0.00276288	0.0813698	0.00529827	0.0467321	0.112398	0.0156516	0.0271795	0.0461794	0.236389	0.0820068
rs6550801	3	23843620	0.2222	0.09615	0.7887	0.5979	0.8995	0.219889	african_non_san + east_asian	0.0151899	0.170412	0.0751106	0.257794	0.270396	0.150388	0.371777	0.0216708	0.0118811	0.0637418
rs1932158	9	105009468	0.1591	0.07212	0.7418	0.3814	0.1598	0.138752	european + south_asian	0.0094545	0.183559	0.0320474	4.57002e-07	0.260606	0.0734147	0.00958423	0.0675832	0.183046	0.031813
rs7901480	10	3457288	0.1111	0.2476	0.8216	0.8454	0.9863	0.295938	african_san + east_asian	0.0161604	0.281997	0.302493	0.4778	0.17643	0.193672	0.349504	0.00051057	0.0456451	0.0372951
rs3824821	10	120448570	0.8667	0.2981	0.1221	0.06186	0.2192	0.195766	african_san + african_non_san	0.178577	0.311234	0.37826	0.2302	0.0239221	0.0507127	0.00407042	0.00552338	0.00842444	0.0269501
rs2940790	2	28687043	0.3333	0.3835	0.1643	0.08763	0.6027	0.0789079	south_asian + east_asian	0.00137073	0.0194015	0.0478166	0.0369014	0.0308576	0.0645279	0.0242253	0.00676776	0.106435	0.159941
rs2123624	16	81147114	0.4889	0.3737	0.002358	0.1959	0.1982	0.0917206	european + south_asian	0.00677972	0.202721	0.0488313	0.0479633	0.144594	0.0196491	0.0190892	0.0675216	0.0684366	4.17929e-06
rs6014572	20	54574544	0.03333	0.03846	0.7347	0.6354	0.4679	0.218058	african_non_san + european	9.51357e-05	0.303665	0.236151	0.144401	0.29642	0.229459	0.13875	0.00573069	0.0376746	0.0142502
rs17439723	12	17376306	0.1556	0.03846	0.4249	0.1082	0.004566	0.0865084	european + south_asian	0.0208479	0.0453126	0.00246439	0.0482403	0.118877	0.00929165	0.00777996	0.0675172	0.164667	0.0309482
rs2179368	6	149806552	0.08889	0.2402	0.8991	0.7474	0.2534	0.225352	european + east_asian	0.021494	0.379566	0.247118	0.0246962	0.24423	0.134828	0.000117177	0.0203146	0.234926	0.12754
rs3780397	9	4691765	0.03333	0.04327	0.08451	0.3866	0.3165	0.0792863	european + south_asian	0.00033622	0.00609446	0.107242	0.0784263	0.00361491	0.0977204	0.0700172	0.0674762	0.0441759	0.00269789
rs2804591	10	113787569	0.1222	0.2596	0.8638	0.94845	0.7808	0.260823	african_non_san + south_asian	0.0155635	0.308404	0.40348	0.239846	0.200192	0.2835	0.143065	0.0108831	0.00593865	0.0320043
rs1563046	7	134498297	0.2	0.4279	0.3726	0.5361	0.05046	0.0781338	south_asian + east_asian	0.0306665	0.0184417	0.0624392	0.0270825	0.00159341	0.00587278	0.108842	0.0135418	0.0858806	0.159859
rs1936614	10	92434957	0.06667	0.601	0.1385	0.268	0.1918	0.0878458	african_san + african_non_san	0.17809	0.00714096	0.0385361	0.0180492	0.121405	0.0576102	0.0908117	0.0131297	0.0025851	0.00411453
rs6471286	8	92580131	0.8333	0.6796	0.03846	0.02128	0.04651	0.323344	african_san + south_asian	0.0162448	0.378085	0.405739	0.366545	0.257763	0.282643	0.247516	0.0012908	0.000199409	0.00248732
rs10161338	12	115865303	0.04444	0.2039	0.8662	0.6443	0.411	0.202553	african_san + european	0.0313677	0.401472	0.227536	0.106993	0.241034	0.103248	0.0255541	0.0342681	0.118836	0.0275552
rs7303587	12	19804415	0.07778	0.06731	0.08451	0.3866	0.2419	0.0524357	european + south_asian	0.000203823	7.59532e-05	0.0716508	0.0261176	0.000528222	0.0786571	0.0306721	0.0674762	0.0234922	0.0122275
rs140390	22	21460008	0.05556	0.125	0.1925	0.5412	0.2237	0.0758565	european + south_asian	0.00751421	0.0226786	0.157325	0.0312298	0.00429231	0.103093	0.00855641	0.0674698	0.000738933	0.054601
rs909486	22	37323988	0	0.03571	0.4296	0.3505	0.8219	0.24172	african_non_san + east_asian	0.0125385	0.178646	0.140236	0.442952	0.123833	0.0897853	0.371694	0.00329172	0.0853279	0.120084
rs7761436	6	110502831	0.07778	0.0198	0.6958	0.6011	0.5185	0.195325	african_non_san + european	0.00965028	0.223443	0.167725	0.126392	0.296321	0.234549	0.18755	0.00492877	0.0165841	0.00346512
rs1851048	3	54621660	0.01111	0.1071	0.375	0.4844	0.02752	0.125484	south_asian + east_asian	0.0237723	0.12932	0.183004	0.00183367	0.0513012	0.0906855	0.0134136	0.00611836	0.108356	0.159452
rs4743380	9	102807279	0.4444	0.6971	0.5704	0.2165	0.06849	0.121636	european + south_asian	0.0329758	0.00796091	0.0297999	0.100972	0.008678	0.121538	0.233907	0.0674443	0.159992	0.0233881
rs3761893	20	12990212	0.2333	0.8107	0.2535	0.1907	0.4037	0.112004	african_san + african_non_san	0.177959	0.000277028	0.00135974	0.0168754	0.165408	0.206925	0.0901392	0.00286099	0.0128672	0.0276133
rs2585897	13	21398979	0.02222	0.1735	0.1479	0.4381	0.8037	0.191113	european + east_asian	0.0363802	0.0281536	0.143459	0.377024	0.000607919	0.0422703	0.214576	0.0525594	0.234836	0.0732746
rs1041752	21	24780690	0.2111	0.2885	0.1103	0.4278	0.4315	0.0395995	european + south_asian	0.00400852	0.00955255	0.0274065	0.0282737	0.0255969	0.0106023	0.0111501	0.0673981	0.0687143	6.98326e-06
rs2170528	5	113118026	0.1111	0	0.4413	0.6134	0.6073	0.175821	african_non_san + south_asian	0.0401389	0.071804	0.146696	0.143582	0.184609	0.282833	0.278955	0.014929	0.0138755	1.95578e-05
rs1479852	3	140093954	0.04444	0.2548	0.4155	0.5885	0.93056	0.215919	african_san + east_asian	0.0473724	0.108938	0.194577	0.475837	0.0145934	0.0583454	0.266001	0.0150403	0.166519	0.0868272
rs7671488	4	122399338	0.3111	0.1827	0.4554	0.1289	0.1575	0.0382698	european + south_asian	0.0111833	0.011062	0.0247738	0.0166806	0.043838	0.00276257	0.000562748	0.0673386	0.0538985	0.000834532
rs12062372	1	165683487	0.3889	0.5	0.1203	0.1237	0.6553	0.102596	south_asian + east_asian	0.00626248	0.0494447	0.047908	0.0359914	0.0888859	0.0868829	0.0124137	1.34904e-05	0.161941	0.159356
rs1344860	3	104604488	0.6333	0.08654	0.2911	0.2165	0.1963	0.0828937	african_san + african_non_san	0.177555	0.0601319	0.0920152	0.102355	0.0357112	0.0168861	0.0126884	0.00368351	0.00612553	0.000311488
rs6531635	4	38427853	0.1333	0.3641	0.5822	0.2268	0.3174	0.0527656	european + south_asian	0.036726	0.116021	0.00747289	0.0248433	0.0240483	0.0113989	0.00121426	0.0673178	0.0358656	0.00519896
rs3006423	1	153401664	0.8778	0.4903	0.1056	0.05155	0.1575	0.230717	african_san + south_asian	0.0916566	0.338759	0.40348	0.289131	0.0940298	0.13617	0.0655443	0.00514011	0.00296412	0.0156356
rs3870336	3	49557857	0.01111	0.1667	0.07981	0.3505	0.7156	0.171005	european + east_asian	0.0441686	0.0152504	0.118213	0.326273	0.00890061	0.0224022	0.162366	0.0576767	0.234387	0.0685526
rs218396	1	37548473	0.6667	0.6275	0	0.03608	0.1461	0.233223	african_non_san + european	0.000841448	0.31828	0.252418	0.149334	0.291932	0.227663	0.129217	0.0126701	0.0535158	0.0194707
rs4233391	1	162639552	0.03333	0.3384	0.8491	0.7887	0.8601	0.256012	african_san + european	0.0871203	0.40102	0.346322	0.412	0.143347	0.107227	0.150939	0.00308685	0.000121747	0.0044276
rs17414281	1	165309152	0.02222	0.01442	0.2418	0.01546	0	0.0606078	european + south_asian	0.000426061	0.0603381	0.000310665	0.00776328	0.0684831	9.18861e-06	0.00502377	0.067301	0.0921414	0.00538814
rs258322	16	89755903	0.1222	0.2039	0.0892	0.09278	0.6096	0.100231	south_asian + east_asian	0.00616944	0.00144535	0.00113092	0.136631	0.0134554	0.0124765	0.0883096	1.93704e-05	0.16227	0.159255
rs1824347	4	173764577	0.2333	0.101	0.5446	0.6443	0.90183	0.186374	african_non_san + east_asian	0.0160844	0.0520777	0.088569	0.251851	0.120743	0.171262	0.368984	0.00516417	0.0847877	0.0495726
rs12498415	4	76558024	0.5778	0.301	0.1315	0.4588	0.1037	0.0817376	european + south_asian	0.0394337	0.115168	0.00710694	0.134467	0.0216518	0.0132863	0.0312197	0.0672104	0.000932879	0.0826871
rs16984937	22	27924906	0.5222	0.02885	0.07981	0.06701	0.153	0.101182	african_san + african_non_san	0.177236	0.12648	0.137225	0.0794112	0.00655912	0.00409615	0.025373	0.000301438	0.00660904	0.00966932
rs2360805	8	53114569	0.08889	0.07692	0.507	0.7784	0.7831	0.224274	african_non_san + south_asian	0.000235749	0.112607	0.269871	0.273472	0.121782	0.282591	0.286249	0.0408615	0.0424544	1.6131e-05
rs1213770	1	58571279	0.5341	0.4709	0.169	0.5103	0.5	0.0406222	european + south_asian	0.0019985	0.0758425	0.000283806	0.000582195	0.0539569	0.000776656	0.000423824	0.067187	0.0635977	5.30516e-05
rs10812407	9	2659195	0.1889	0.4519	0.5188	0.5	0.96575	0.150301	south_asian + east_asian	0.0406022	0.0612653	0.0550575	0.364219	0.00224141	0.00115994	0.184335	0.000176793	0.149835	0.159195
rs16864736	2	177796683	0.3444	0.4563	0.4554	0.8041	0.98402	0.149459	european + south_asian	0.0065364	0.00643385	0.112792	0.275272	4.08183e-07	0.0668548	0.207165	0.0671739	0.207669	0.0496331
rs6819794	4	77178379	0.1667	0.2136	0.6573	0.3144	0.04566	0.108467	european + east_asian	0.00178921	0.130866	0.0151176	0.0203798	0.104042	0.00656757	0.0335728	0.0600536	0.234187	0.0673847
rs4698951	4	106672198	0.07778	0.6176	0.1014	0.04639	0.05708	0.136811	african_san + african_non_san	0.176735	0.000857286	0.00213685	0.000854908	0.156442	0.209096	0.197214	0.00565271	0.00340699	0.000291666
rs10732571	12	8146689	0.1889	0.285	0.4977	0.1598	0.121	0.0461368	european + south_asian	0.00641975	0.0543198	0.000736036	0.00443177	0.0239729	0.0114529	0.02127	0.0670525	0.0875549	0.00156355
rs305163	2	36309662	0.05556	0.02404	0.6981	0.4792	0.1872	0.178126	african_non_san + european	0.0033368	0.248972	0.127209	0.021311	0.291113	0.161282	0.0395047	0.0249725	0.139253	0.0492122
rs2111112	16	53937632	0.06667	0.375	0.7476	0.8454	0.95205	0.255174	african_san + east_asian	0.0747117	0.270851	0.351504	0.474285	0.072353	0.122574	0.211671	0.00743512	0.0443171	0.0163553
rs13008894	2	76994984	0.4778	0.1238	0.09155	0.3969	0.3945	0.0651929	european + south_asian	0.0782458	0.0981794	0.00332853	0.0035314	0.00135767	0.0503411	0.0495925	0.0669792	0.0661278	3.01103e-06
rs6471254	8	91808971	0	0.04808	0.6486	0.7	0.1598	0.241867	south_asian + east_asian	0.0169594	0.305914	0.342014	0.058856	0.225847	0.259227	0.0175744	0.00150489	0.130854	0.158186
rs7628638	3	140636886	0.8556	0.4265	0.08685	0.03608	0.2534	0.21303	african_san + south_asian	0.105224	0.33746	0.403194	0.197739	0.0808042	0.122039	0.0168307	0.00574556	0.0254702	0.0528159
rs362949	6	146652354	0.7556	0.7206	0.06573	0.04124	0.1438	0.249628	african_non_san + south_asian	0.000792583	0.277825	0.308384	0.204128	0.252724	0.282387	0.181831	0.00149342	0.0083018	0.0164961
rs6850861	4	178236402	0.8778	0.4901	0.05399	0.08763	0.3242	0.21693	african_san + european	0.0917378	0.400126	0.358397	0.171964	0.133757	0.106147	0.0143314	0.00216915	0.0648606	0.0449864
rs1011138	11	38561949	0.01111	0.02941	0.5681	0.2165	0.06912	0.139368	european + south_asian	0.00218562	0.229355	0.0626552	0.0121101	0.201542	0.0452078	0.0043244	0.0666231	0.158217	0.0231323
rs929586	17	54532784	0.1222	0.06436	0.7254	0.6186	0.8584	0.238067	african_non_san + east_asian	0.00501911	0.201956	0.141153	0.303388	0.257591	0.19024	0.366833	0.00649023	0.0136094	0.0383187
rs696945	1	208609903	0.5682	0.05102	0.04739	0.1134	0.4932	0.142838	african_san + african_non_san	0.176127	0.180039	0.122874	0.00282585	3.52144e-05	0.00659754	0.138065	0.0075717	0.141646	0.0903245
rs11854757	15	66272042	0.4222	0.3606	0.06103	0.2812	0.6849	0.0982022	european + east_asian	0.0019928	0.0975422	0.010955	0.0353445	0.073257	0.00362312	0.0536701	0.0457121	0.234058	0.0839706
rs2267032	22	24148273	0.1444	0.4078	0.8333	0.4948	0.6256	0.114368	european + south_asian	0.0447727	0.261156	0.0735855	0.129395	0.100463	0.00382582	0.0239374	0.0664585	0.0278697	0.00870695
rs742634	11	34376317	0.5333	0.3221	0.05634	0	0.3881	0.132216	south_asian + east_asian	0.0229709	0.152559	0.234434	0.0106458	0.0624809	0.127186	0.00238027	0.0199343	0.0873702	0.158097
rs238228	17	4878960	0.01111	0.03846	0.1948	0.5412	0.516	0.153475	european + south_asian	0.00408787	0.0544523	0.21389	0.199904	0.0320926	0.175616	0.162491	0.0664541	0.0578536	0.000318597
rs1589918	15	23749808	0.2614	0.2178	0.92723	0.8866	0.8196	0.225827	african_non_san + european	0.00130565	0.257618	0.218114	0.166605	0.290166	0.24885	0.194393	0.00246228	0.0134703	0.00451151
rs2514949	8	119214984	0.1111	0.3204	0.6643	0.3041	0.2146	0.0793545	european + south_asian	0.0334862	0.174233	0.0292058	0.00996731	0.0603738	0.000154664	0.00717715	0.0664277	0.106732	0.00523284
rs261039	5	169282375	0.1333	0.6971	0.2099	0.1316	0.1583	0.110081	african_san + african_non_san	0.175739	0.00519606	3.14387e-06	0.000627958	0.125254	0.177044	0.157585	0.00545289	0.00222177	0.000719866
rs7909484	10	84206002	0.1222	0.1154	0.7986	0.8263	0.5023	0.21446	african_non_san + south_asian	5.52191e-05	0.253196	0.275325	0.088678	0.259447	0.281765	0.0927799	0.000629914	0.0494308	0.0607213
rs4905126	14	94443410	0.1111	0.3835	0.2066	0.4433	0.0137	0.0846374	south_asian + east_asian	0.0520691	0.00864502	0.0725331	0.0229244	0.0190274	0.00184459	0.129388	0.0324842	0.0559285	0.157914
rs10914420	1	31977350	0.4222	0.3725	0.4742	0.1443	0.1575	0.0461183	european + south_asian	0.00129004	0.00136732	0.049154	0.0437708	0.0053062	0.0348937	0.0303352	0.0662451	0.0600435	0.000170031
rs17151903	8	10253537	0.03333	0.3365	0.1009	0.3866	0.7443	0.157597	european + east_asian	0.086355	0.00951684	0.107242	0.310893	0.0423864	0.00136004	0.0862805	0.0582346	0.233334	0.0666982
rs9903337	17	18858057	0.2222	0.3269	0.03991	0.299	0.137	0.0395005	european + south_asian	0.00691211	0.0397191	0.00383707	0.00620722	0.0767078	0.000452651	0.0259011	0.0661847	0.0153796	0.0196176
rs9727042	1	244938498	0.06667	0.3462	0.8521	0.8918	0.90639	0.275037	african_san + south_asian	0.0641942	0.35785	0.398447	0.414909	0.141299	0.170653	0.182961	0.00177073	0.00349634	0.000293524
rs4855697	3	108867128	0.07778	0.1058	0.3732	0.5	0.90411	0.213573	african_non_san + east_asian	0.00118143	0.066794	0.117924	0.398348	0.0513629	0.0979063	0.366298	0.00819437	0.165891	0.104561
rs6773706	3	175136656	0.8	0.2255	0.2465	0.3608	0.1347	0.121238	african_san + african_non_san	0.17573	0.162636	0.103023	0.2432	0.000305813	0.0111188	0.00704207	0.00775813	0.0102509	0.0352989
rs884341	20	56736674	0.1333	0.3413	0.6033	0.866	0.995434	0.251778	african_san + east_asian	0.0306946	0.125913	0.299881	0.473951	0.0348394	0.153597	0.299801	0.0457931	0.150872	0.040239
rs2358939	12	66106847	0.8778	0.6029	0.05399	0.201	0.4201	0.196576	african_san + european	0.0511386	0.400126	0.253504	0.122289	0.192113	0.0869925	0.0168114	0.0256541	0.102438	0.0284851
rs4961497	9	16797461	0.1556	0.4327	0.1197	0.4381	0.712	0.106111	european + south_asian	0.0476447	0.00136054	0.049289	0.16803	0.0641345	1.48276e-05	0.0404352	0.0660159	0.195578	0.0389318
rs7601401	2	56004592	0.1222	0.3029	0.2488	0.25	0.7959	0.120833	south_asian + east_asian	0.0250222	0.0134825	0.0137079	0.25113	0.00183373	0.00175083	0.128591	9.61541e-07	0.158624	0.157909
rs1250062	2	216542261	0.2556	0.3578	0.07512	0.366	0.1849	0.0354451	european + south_asian	0.00616175	0.0309071	0.00714096	0.00365071	0.062977	3.63972e-05	0.0191546	0.0658767	0.0136914	0.0208369
rs6735740	2	217988422	0.1667	0.2427	0.9434	0.866	0.6904	0.232692	african_non_san + european	0.00445583	0.353012	0.270345	0.148204	0.289889	0.213181	0.104431	0.00891736	0.0579177	0.0228264
rs10966191	9	24065751	0.04444	0.05769	0.03756	0.1186	0.6393	0.154576	european + east_asian	0.000454093	0.000150652	0.00949967	0.224455	0.00112481	0.00587996	0.209318	0.0119364	0.233023	0.154575
rs2305865	12	101738253	0.6778	0.6587	0.01174	0.2268	0.5459	0.169894	european + south_asian	0.000205718	0.297964	0.106641	0.00919123	0.284941	0.0979403	0.00665726	0.0658515	0.215445	0.0549332
rs2310135	4	30086484	0.2444	0.2157	0.7089	0.91753	0.8493	0.200008	african_non_san + south_asian	0.000581583	0.11244	0.259549	0.198741	0.128029	0.281159	0.218367	0.0375802	0.0145172	0.00572402
rs2241750	2	50163153	0.8111	0.2376	0.1831	0.1649	0.2831	0.12781	african_san + african_non_san	0.1755	0.212787	0.226694	0.148463	0.00224031	0.00412828	0.00134517	0.000288196	0.0070355	0.0101422
rs1875108	3	55626915	0.1778	0.1942	0.3451	0.232	0.7785	0.109601	south_asian + east_asian	0.000222114	0.0183673	0.0022593	0.193772	0.0146022	0.00106622	0.182247	0.00782719	0.0989089	0.157851
rs9343931	6	80436297	0.1333	0.3462	0.2864	0.6443	0.5594	0.0757595	european + south_asian	0.0319543	0.0180035	0.14645	0.105815	0.00206935	0.0451188	0.0231167	0.0658437	0.0387255	0.00376557
rs1759092	19	34676538	0.1333	0.2788	0.3216	0.6804	0.8242	0.146852	european + south_asian	0.0164617	0.0258359	0.166102	0.263455	0.00109066	0.0831226	0.159443	0.0658266	0.135963	0.0140281
rs6035310	20	1988599	0.02222	0.1154	0.1643	0.5	0.6307	0.146474	european + south_asian	0.0184418	0.0333713	0.174362	0.249073	0.00249587	0.0918452	0.152439	0.0657512	0.119328	0.00871682
rs2176473	1	169331802	0.3556	0.4175	0.3991	0.5619	0.06621	0.067024	south_asian + east_asian	0.00202145	0.00100713	0.0215858	0.0678694	0.000175184	0.0104667	0.091611	0.0133318	0.0842804	0.157713
rs7842131	8	41969930	0.2	0.774	0.2864	0.3196	0.2466	0.0926512	african_san + african_non_san	0.175409	0.00509093	0.00936262	0.00156736	0.124675	0.108278	0.146452	0.000652642	0.00101365	0.00328911
rs10954792	8	29846492	0.3556	0.1779	0.6209	0.6753	0.96047	0.170502	african_non_san + east_asian	0.0204801	0.0356379	0.0520667	0.233684	0.10686	0.133055	0.366222	0.0016232	0.098013	0.0761809
rs2207782	10	83757199	0.1889	0.08654	0.8005	0.567	0.2877	0.154382	african_non_san + european	0.0112616	0.200925	0.0786686	0.00676071	0.28967	0.142567	0.0347508	0.0320851	0.139359	0.0404429
rs10842366	12	8986379	0.2778	0.3932	0.4695	0.7577	1	0.179203	european + east_asian	0.0074947	0.0197952	0.120227	0.358617	0.00296994	0.0697809	0.278639	0.0446094	0.232834	0.0923517
rs7829575	8	136444089	0.92222	0.4903	0.1132	0.09794	0.1514	0.237476	african_san + south_asian	0.12233	0.379286	0.396021	0.341213	0.0892834	0.0990536	0.0684641	0.000308512	0.00159379	0.0032961
rs6136305	20	1865198	0.09091	0.2692	0.2676	0.6237	0.3356	0.0712448	european + south_asian	0.027927	0.0275143	0.168421	0.0468815	1.62965e-06	0.0650583	0.00261649	0.0656872	0.00274846	0.04217
rs11966463	6	22003895	0.1	0.2644	0.92723	0.8866	0.7271	0.259321	african_san + european	0.0233671	0.399862	0.353733	0.222522	0.255495	0.216116	0.111246	0.00246228	0.0369192	0.0209147
rs10834677	11	3654676	0.04444	0.02451	0.6432	0.6804	0.617	0.225669	african_non_san + south_asian	0.00151237	0.226856	0.250611	0.211027	0.253544	0.278116	0.237127	0.000773143	0.000368203	0.00220704
rs1536927	9	5581140	0.03333	0.04327	0.1038	0.4124	0.3165	0.0822801	european + south_asian	0.00033622	0.0101678	0.118583	0.0784263	0.0069115	0.108687	0.0700172	0.0655236	0.0353773	0.00497406
rs316762	5	41716393	0.07778	0.3252	0.7254	0.7629	0.96119	0.242439	african_san + east_asian	0.0504407	0.243104	0.269888	0.473659	0.0826126	0.100041	0.254122	0.000923907	0.0582033	0.0453049
rs897509	2	33150932	0.3	0.6408	0.4765	0.5722	0.990868	0.136467	south_asian + east_asian	0.0594834	0.0165056	0.0381838	0.318808	0.0137523	0.00246722	0.125187	0.00459725	0.207552	0.15763
rs10832134	11	2502486	0.2	0.774	0.4061	0.3557	0.3995	0.0756846	african_san + african_non_san	0.175409	0.0255214	0.0152581	0.0240469	0.0719377	0.0920616	0.0744165	0.00134723	2.26356e-05	0.0010208
rs6079395	20	14327899	0.8444	0.4466	0.5587	0.2113	0.2078	0.12233	european + south_asian	0.0903208	0.0502748	0.217608	0.22012	0.00629661	0.031879	0.0329478	0.065502	0.0669992	9.2446e-06
rs837983	9	110881453	0.07778	0.4519	0.3944	0.09278	0.03881	0.0943415	european + south_asian	0.0971456	0.0745363	0.00036097	0.00352153	0.00169417	0.0868545	0.130846	0.0653835	0.105168	0.00609021
rs9293679	5	75502855	0.4889	0.5048	0.6502	0.4227	0.04338	0.102325	european + east_asian	0.000126415	0.0133296	0.00221016	0.143661	0.0108742	0.00339193	0.151463	0.026252	0.232505	0.113079
rs3784191	14	32923290	0.4778	0.8462	0.1256	0.1753	0.4155	0.147686	african_non_san + european	0.0789972	0.0772492	0.0535322	0.00196434	0.289159	0.246198	0.104481	0.00242518	0.0554381	0.0354216
rs9343222	6	75469916	0.7889	0.505	0.2358	0.1719	0.7133	0.130017	south_asian + east_asian	0.0450605	0.162042	0.20523	0.00383301	0.0395246	0.0640103	0.022993	0.00315542	0.119171	0.157515
rs514644	11	30452181	0.1778	0.3365	0.8146	0.4742	0.5457	0.0979189	european + south_asian	0.0166909	0.219356	0.0513814	0.0759157	0.122603	0.0098704	0.0223671	0.065195	0.0425323	0.00255933
rs343970	2	44957915	0.7222	0.1538	0.2394	0.268	0.04566	0.130902	african_san + african_non_san	0.175385	0.121784	0.107038	0.277757	0.00583691	0.00989478	0.0171009	0.00054024	0.0415698	0.0509798
rs3108919	8	101841546	0.1333	0.0534	0.7392	0.7344	0.4883	0.193912	african_non_san + south_asian	0.00971111	0.201745	0.198647	0.0769965	0.280333	0.27684	0.133462	1.48512e-05	0.0336584	0.0322871
rs6921835	6	41195440	0.03333	0.1058	0.7723	0.7371	0.90367	0.310275	african_non_san + east_asian	0.010624	0.332829	0.305459	0.459623	0.248636	0.2239	0.365809	0.000837172	0.0162833	0.0243032
rs11048431	12	26365730	0.3667	0.4856	0.5939	0.2423	0.2156	0.0444011	european + south_asian	0.00724534	0.026079	0.00918277	0.013949	0.00591371	0.0324326	0.0408099	0.0651092	0.0765457	0.000505015
rs1521807	3	90078623	0.8778	0.7379	0.08894	0.05789	0.06604	0.314435	african_san + south_asian	0.0160617	0.356912	0.394874	0.38429	0.240419	0.273967	0.264545	0.00178405	0.000920097	0.00014294
rs1281008	1	11011002	0.7111	0.366	0.2066	0.5515	0.258	0.074617	european + south_asian	0.0611939	0.134466	0.0137616	0.106611	0.0157007	0.0174273	0.00681806	0.064972	0.0018548	0.0454968
rs7086803	10	114498476	0.1444	0.375	0.96172	0.92784	0.7288	0.244143	african_san + european	0.0355257	0.399851	0.354505	0.186426	0.223333	0.186186	0.0647443	0.00279261	0.0574	0.0367204
rs9320598	6	98019080	0.1556	0.25	0.05869	0.0567	0.5434	0.0927152	south_asian + east_asian	0.00694151	0.0126799	0.0133443	0.0862984	0.0373311	0.0384141	0.0457957	9.10556e-06	0.155386	0.157324
rs961090	15	40617414	0.5778	0.2228	0.162	0.4794	0.8151	0.123333	european + east_asian	0.0674225	0.0969206	0.00486517	0.0339748	0.00298406	0.0367613	0.187843	0.0597611	0.232028	0.0636119
rs539588	2	135212329	0.1222	0.1875	0.5446	0.201	0.01826	0.0929331	european + south_asian	0.00409891	0.106336	0.00577798	0.0229968	0.0709493	0.000145575	0.0444826	0.0649545	0.204123	0.0492544
rs1554855	11	1499084	0.7889	0.215	0.3099	0.3763	0.5548	0.087074	african_san + african_non_san	0.175181	0.121043	0.0906218	0.031591	0.00584047	0.0157683	0.0625943	0.00244814	0.0308912	0.0160953
rs10762164	10	69066434	0.4444	0.8317	0.115	0.4278	0.3059	0.122754	european + south_asian	0.0844659	0.0707724	0.000140075	0.0102736	0.286714	0.0911559	0.14917	0.0648824	0.0282404	0.00802501
rs9285480	6	135619996	0.7111	0.7039	0.02817	0.09375	0.01168	0.276531	african_non_san + european	3.13135e-05	0.294018	0.217836	0.321839	0.288889	0.213206	0.316581	0.00987519	0.00179294	0.0190755
rs2873	15	31231255	0.01111	0.1971	0.4836	0.5052	0.8784	0.216015	african_san + east_asian	0.0553112	0.182585	0.194051	0.471459	0.0467849	0.0534312	0.257066	0.000233327	0.0947584	0.0860559
rs7658240	4	17588950	0.1444	0.1106	0.3404	0.5155	0.04338	0.0856792	south_asian + east_asian	0.00128703	0.0267449	0.0813744	0.0157406	0.0392473	0.101302	0.00820113	0.015745	0.0790312	0.15682
rs697311	11	29675343	0.2778	0.01961	0.662	0.6667	0.621	0.162593	african_non_san + south_asian	0.0767657	0.0760523	0.077929	0.0607997	0.273459	0.276602	0.247054	1.2383e-05	0.000914051	0.00113907
rs1191818	2	20227258	0.3	0.2596	0.6385	0.2835	0.1781	0.0550425	european + south_asian	0.00101312	0.0586845	0.000164712	0.0103002	0.0744891	0.000361047	0.00487945	0.0648496	0.114846	0.00787679
rs12120173	1	229135031	0.625	0.08416	0.2925	0.2604	0.1941	0.079183	african_san + african_non_san	0.175047	0.0567711	0.0690471	0.0998559	0.037198	0.0283388	0.0129173	0.000644201	0.00660967	0.00313779
rs1782745	10	92224644	0.2889	0.7308	0.2465	0.5979	0.4885	0.0696442	european + south_asian	0.10114	0.00114724	0.0492174	0.0211398	0.12243	0.00995016	0.0312323	0.0648366	0.0319418	0.00604173
rs12248765	10	11142727	0.4333	0.5777	0.1432	0.3711	0.7922	0.101172	european + east_asian	0.0104635	0.0531008	0.00201294	0.0698771	0.1078	0.0215549	0.0270565	0.0349204	0.23018	0.094471
rs7629240	3	27471831	0.01111	0.004854	0.3662	0.3866	0.7489	0.21795	african_non_san + east_asian	0.000634573	0.125295	0.134689	0.351775	0.135869	0.145468	0.365392	0.000221644	0.0762872	0.0685671
rs1860172	2	191701328	0.5333	0.2452	0.4554	0.134	0.4429	0.0511261	european + south_asian	0.0444475	0.00303767	0.0943094	0.004094	0.0245503	0.0101822	0.0218792	0.0647645	7.89436e-05	0.0604917
rs16881804	4	29423741	0.08889	0.1029	0.1291	0.1443	0.6781	0.126244	south_asian + east_asian	0.000283219	0.00209177	0.0037578	0.201621	0.000838347	0.00198605	0.18912	0.000244828	0.167962	0.156799
rs11921463	3	127593759	0.97778	0.5577	0.1784	0.1804	0.1078	0.258004	african_san + south_asian	0.145477	0.393143	0.391306	0.465257	0.0801935	0.0792115	0.121927	3.39639e-06	0.00512648	0.00539176
rs1028590	16	1858069	0	0.02404	0.6043	0.2526	0.4612	0.173708	european + south_asian	0.00840475	0.27706	0.0967054	0.194934	0.230096	0.0626299	0.152329	0.0646716	0.0103191	0.0239603
rs10183647	2	17067525	0.8889	0.3366	0.06368	0.201	0.6193	0.202751	african_san + european	0.17372	0.39913	0.263803	0.0511785	0.0627315	0.0117916	0.0405943	0.0214304	0.191328	0.0938174
rs677332	13	33643904	0.6111	0.07576	0.375	0.3454	0.1438	0.088378	african_san + african_non_san	0.175013	0.0281422	0.0357978	0.122774	0.0687069	0.0583031	0.00600926	0.000475333	0.0357457	0.0281472
rs2407412	4	152141399	0.3222	0.1587	0.8779	0.6701	0.7683	0.163556	african_non_san + european	0.0185858	0.173189	0.0618053	0.104127	0.288179	0.142612	0.201065	0.0317997	0.0104548	0.00599224
rs12374033	3	63430538	0.03333	0.05769	0.2864	0.03608	0.0411	0.0462017	european + south_asian	0.00172764	0.0669308	2.82249e-05	0.000210992	0.0493839	0.00131756	0.000736001	0.0646322	0.0606757	8.49628e-05
rs10952049	7	7379934	0.1222	0.149	0.7418	0.8557	0.8973	0.266058	african_non_san + south_asian	0.000767044	0.212645	0.300914	0.341827	0.191105	0.276304	0.316102	0.010201	0.0210046	0.00200678
rs4953037	2	44149442	0.3	0.1667	0.6009	0.5206	0.04587	0.109381	south_asian + east_asian	0.012553	0.046474	0.0253863	0.0619924	0.104264	0.0719703	0.0202845	0.00327615	0.199987	0.156749
rs9793716	1	47493584	0.3667	0.5048	0.6784	0.3918	0.06164	0.0974117	european + east_asian	0.00972964	0.049507	0.000334561	0.0751133	0.0156856	0.00646806	0.13369	0.0418731	0.229203	0.0847812
rs1714821	8	4084879	0.5556	0.2921	0.6268	0.2732	0.3037	0.0465618	european + south_asian	0.0360178	0.00262457	0.0417363	0.0327568	0.0575259	0.00022025	8.04224e-05	0.0646125	0.0534283	0.000566745
rs2983102	5	149845446	0.3556	0.4135	0.6854	0.3299	0.4361	0.0327345	european + south_asian	0.00177189	0.0555183	0.00036656	0.00339162	0.0378291	0.00374679	0.000261315	0.0646103	0.0319027	0.0059806
rs1463938	18	62357233	0.7111	0.1456	0.6005	0.5412	0.5093	0.0788034	african_san + african_non_san	0.174762	0.00679597	0.0155168	0.0215895	0.116655	0.0908906	0.0783708	0.00179544	0.00421569	0.000510194
rs7711017	5	127934429	0.93333	0.5673	0.2042	0.1856	0.05023	0.245077	african_san + east_asian	0.0974889	0.308105	0.323699	0.470947	0.0716935	0.0803791	0.176482	0.000275682	0.0283771	0.0232643
rs13227873	7	27578405	0.5111	0.399	0.6291	0.5155	0.04358	0.100828	south_asian + east_asian	0.00634829	0.00711987	9.68689e-06	0.154393	0.0267338	0.00685223	0.102654	0.00660609	0.219282	0.156605
rs1543779	22	22548492	0.2222	0.1505	0.6784	0.3229	0.3073	0.073067	european + south_asian	0.00426005	0.109325	0.00642143	0.00466605	0.152615	0.0209404	0.0176944	0.0645935	0.0705485	0.000140967
rs11927186	3	101911058	0.7444	0.7308	0.1362	0.0567	0	0.283381	african_non_san + east_asian	0.000119465	0.202797	0.280137	0.375914	0.194043	0.270271	0.365231	0.00931498	0.0496938	0.0200644
rs732996	13	31608643	0.3556	0.1569	0.392	0.09278	0.1659	0.0397978	european + south_asian	0.0264289	0.000707768	0.0522764	0.0237551	0.035571	0.00475049	7.48142e-05	0.0645406	0.0324791	0.00600606
rs2967391	16	82230392	0.1333	0.1394	0.8592	0.5361	0.5594	0.171288	african_non_san + european	3.9501e-05	0.293606	0.095882	0.105815	0.288003	0.0923261	0.102101	0.0643665	0.0565338	0.000273969
rs10085217	6	100265986	0.3444	0.2816	0.4085	0.6134	0.97945	0.155439	european + east_asian	0.0022955	0.00219002	0.0366996	0.267709	0.00894539	0.056794	0.311361	0.0211519	0.227643	0.121631
rs771374	11	10865739	0.02273	0.07212	0.5282	0.7629	0.5822	0.213062	african_non_san + south_asian	0.00707729	0.1886	0.341893	0.218912	0.135678	0.276074	0.162819	0.030523	0.00147675	0.018715
rs10270572	7	138577911	0.07778	0.3235	0.8028	0.8969	0.7694	0.227906	african_san + south_asian	0.0498918	0.301095	0.390249	0.274767	0.122162	0.187998	0.104086	0.00880035	0.000829982	0.0149353
rs7801616	7	151452628	0.1444	0.3798	0.4765	0.1495	0.02968	0.0815273	european + south_asian	0.0368234	0.0670036	2.59373e-05	0.0223859	0.0047823	0.0349612	0.108107	0.0645385	0.152869	0.0238538
rs7547962	1	54190045	0.7222	0.1553	0.1019	0.2604	0.2731	0.110697	african_san + african_non_san	0.174297	0.217545	0.110827	0.104545	0.00320111	0.00845999	0.0104128	0.0217765	0.0247998	0.000103084
rs7839705	8	141360167	0.3556	0.3663	0.3756	0.4072	0.004566	0.0774951	south_asian + east_asian	6.20451e-05	0.000215596	0.00141147	0.131516	4.63323e-05	0.00088195	0.136473	0.00052411	0.140828	0.155958
rs7807771	7	85148963	0.1222	0.3529	0.94366	0.8557	0.93379	0.273723	african_san + european	0.0379849	0.396946	0.300914	0.384075	0.215505	0.140271	0.204996	0.0110511	0.000211916	0.00827016
rs715285	5	131485383	0.04444	0.1089	0.4319	0.1186	0.2192	0.0583336	european + south_asian	0.00755206	0.116136	0.00949967	0.0359818	0.0696301	0.000116698	0.0112737	0.0644263	0.026114	0.00912781
rs12660883	6	30764420	0.08889	0.0495	0.1831	0.5206	0.363	0.0881531	european + south_asian	0.00305041	0.00961415	0.118701	0.0567866	0.0229365	0.152991	0.082863	0.0644044	0.0206756	0.0126458
rs17041555	2	111578581	0.6556	0.105	0.00939	0.07732	0.02968	0.176578	african_san + african_non_san	0.174289	0.287386	0.199002	0.254002	0.0246229	0.00116006	0.0119232	0.0157868	0.00282017	0.00579327
rs1493395	5	152911857	0.2	0.4802	0.1056	0.1392	0.6697	0.112492	south_asian + east_asian	0.0447191	0.00872616	0.00329589	0.117237	0.0899385	0.0709247	0.0184928	0.0013174	0.181882	0.155825
rs7725107	5	167112155	0.5444	0.2933	0.7288	0.3866	0.09589	0.104407	european + east_asian	0.0327784	0.0185254	0.0125637	0.1244	0.0981386	0.00486082	0.0322989	0.0606479	0.227498	0.0609306
rs2940305	1	13837629	0.08889	0.1634	0.5519	0.2083	0.01835	0.101591	european + south_asian	0.00637864	0.133311	0.0144354	0.013285	0.0855464	0.00166882	0.0361519	0.0643902	0.208081	0.0517902
rs10003420	4	56089259	0.2444	0.3039	0.97418	0.96392	0.7986	0.253456	african_non_san + european	0.00222722	0.331067	0.3156	0.163004	0.286954	0.272136	0.12965	0.000440699	0.0428798	0.0355987
rs12109816	5	19751140	0.07778	0.1442	0.8263	0.8505	0.8295	0.283762	african_non_san + south_asian	0.00566586	0.321031	0.342996	0.323847	0.255602	0.275955	0.258205	0.000540744	8.98372e-06	0.000410406
rs9465334	6	10158948	0.3444	0.7476	0.3427	0.1701	0.004587	0.160877	african_non_san + east_asian	0.0844755	1.60183e-06	0.020183	0.126347	0.0851813	0.179256	0.365003	0.0198302	0.125574	0.0536882
rs1544056	9	10279606	0.06667	0.3333	0.8286	0.4948	0.6347	0.153729	european + south_asian	0.0596667	0.336134	0.12463	0.197197	0.132688	0.0135067	0.0461862	0.0643053	0.0243578	0.00998851
rs2611050	10	107224674	0.1333	0.3	0.8075	0.6856	0.993151	0.247631	african_san + east_asian	0.020897	0.250174	0.169064	0.468346	0.137012	0.0763233	0.323629	0.00989181	0.058974	0.108937
rs2015350	14	99477874	0.2667	0.226	0.09624	0.3969	0.3486	0.0302592	european + south_asian	0.00111625	0.0252698	0.00960426	0.00394518	0.0159526	0.0171897	0.0092297	0.0642971	0.048295	0.00124789
rs2945891	8	8155475	0.1556	0.3173	0.4155	0.3608	0.883	0.132146	south_asian + east_asian	0.0183939	0.0425695	0.0280766	0.295799	0.00520416	0.00105604	0.18009	0.00157586	0.128058	0.155735
rs10815124	9	4933391	0.7556	0.1845	0.3826	0.25	0.3744	0.0838556	african_san + african_non_san	0.174228	0.0728562	0.133914	0.0759958	0.0245392	0.00316326	0.0227307	0.0102201	3.57303e-05	0.00905407
rs7595229	2	202799297	0.07778	0.2067	0.8498	0.8969	0.6005	0.249645	african_san + south_asian	0.0175765	0.342338	0.390249	0.167402	0.225247	0.267075	0.0832644	0.00251986	0.0400912	0.0614339
rs17828333	2	159586721	0	0.004854	0.3278	0.0567	0.009217	0.0913758	european + south_asian	0.00168522	0.129776	0.0200644	0.00320504	0.118357	0.0131862	0.000346245	0.0642696	0.111023	0.0097999
rs9478059	6	169976515	0.04444	0.1346	0.6132	0.3542	0.02968	0.139957	european + east_asian	0.0130033	0.208789	0.083551	0.00076803	0.129832	0.0335757	0.0196319	0.0339642	0.227489	0.0972058
rs158278	4	16801041	0.8889	0.5962	0.06573	0.07216	0.468	0.23649	african_san + european	0.0587071	0.396488	0.388389	0.108079	0.176373	0.170243	0.00827486	8.05379e-05	0.113341	0.108194
rs9332443	12	102371303	0.3556	0.2837	0.1197	0.433	0.7283	0.0894828	european + south_asian	0.00297612	0.0397703	0.00313941	0.07173	0.0213797	0.0121849	0.102397	0.0642384	0.205916	0.0455391
rs1374504	9	87994227	0.5889	0.2892	0.615	0.701	0.1644	0.0911329	south_asian + east_asian	0.0463538	0.000355429	0.00688135	0.100325	0.054605	0.0873749	0.0112165	0.0041164	0.111937	0.155606
rs9485739	6	96571137	0.2778	0.4466	0.3638	0.7165	0.6628	0.0592108	european + south_asian	0.0155252	0.00425262	0.0995849	0.0763698	0.0035606	0.0379559	0.023854	0.0640187	0.0454263	0.00168573
rs4764446	12	19168301	0.01111	0.005051	0.6009	0.6186	0.578	0.232752	african_non_san + south_asian	0.000586643	0.249023	0.260037	0.235194	0.261167	0.272306	0.247173	0.000164585	0.000270902	0.000857601
rs7734243	5	109672819	0.1778	0.1582	0.8756	0.8247	0.617	0.209262	african_non_san + european	0.000343713	0.2699	0.227028	0.105166	0.286439	0.242569	0.116569	0.00255267	0.0458063	0.0272962
rs6933879	6	22799700	0.6778	0.1214	0.08451	0.299	0.3257	0.106487	african_san + african_non_san	0.173738	0.205544	0.0736124	0.063337	0.00185087	0.0243617	0.0309662	0.0389262	0.0470285	0.000414976
rs267771	5	36064813	0.5444	0.6635	0.1643	0.4948	0.5228	0.0602117	european + south_asian	0.0074346	0.0821323	0.00123248	0.000234357	0.135537	0.014675	0.0102947	0.063947	0.0739426	0.000392173
rs1057079	1	11205058	0.02222	0.04808	0.7254	0.6289	0.8333	0.288988	african_non_san + east_asian	0.00252157	0.313783	0.247942	0.404087	0.276966	0.213848	0.364376	0.0053395	0.00853168	0.027085
rs7404238	16	48763325	0.2444	0.302	0.0892	0.2887	0.7179	0.10002	european + east_asian	0.00209159	0.0223848	0.00125589	0.116924	0.0376257	0.00010625	0.0892116	0.0338636	0.22662	0.0951707
rs789389	5	59707026	0.1222	0.3221	0.7465	0.3969	0.5183	0.0946589	european + south_asian	0.0297518	0.215786	0.0510756	0.0951764	0.0934974	0.0030415	0.0198967	0.0638887	0.0283535	0.00744137
rs2287888	5	170178727	0.07955	0.14	0.2512	0.349	0.8744	0.186048	south_asian + east_asian	0.00472845	0.027817	0.0573187	0.364284	0.00993533	0.0303173	0.301594	0.00571149	0.214446	0.155601
rs7303158	12	5275540	0.06667	0.5922	0.5117	0.4485	0.6918	0.106414	african_san + african_non_san	0.173284	0.132514	0.10413	0.232393	0.00327923	0.0103782	0.00540844	0.00200163	0.0170326	0.0305295
rs2421083	2	125246092	0.3111	0.5433	0.6831	0.3299	0.4954	0.0394217	european + south_asian	0.0278244	0.0708861	0.000202887	0.017766	0.0103435	0.0233361	0.00114937	0.0637535	0.0183226	0.0142022
rs1805	11	118076069	0.03333	0.1538	0.5657	0.8351	0.5457	0.203063	african_san + south_asian	0.0230203	0.195141	0.387547	0.184168	0.0964075	0.25461	0.0881874	0.0444271	0.000202528	0.0504448
rs11213703	11	110889940	0.2	0.5192	0.3592	0.7113	0.7603	0.0934499	european + south_asian	0.0567816	0.0158957	0.138515	0.166791	0.0130525	0.019645	0.0319901	0.0636899	0.0841448	0.00154558
rs6082726	20	22488754	0.03333	0.2163	0.615	0.5208	0.90868	0.223224	african_san + east_asian	0.0422508	0.223673	0.170952	0.465607	0.0845271	0.0509462	0.271434	0.00452753	0.0629296	0.0989214
rs4656538	1	167259755	0.09091	0.05288	0.4507	0.724	0.7097	0.196955	african_non_san + south_asian	0.00273954	0.0875996	0.229032	0.219606	0.116699	0.270023	0.260027	0.0391016	0.0348782	0.000125943
rs10867741	9	83975947	0.3444	0.1814	0.6315	0.732	0.1912	0.110044	south_asian + east_asian	0.0173581	0.041825	0.0776407	0.0151238	0.109709	0.162008	7.92002e-05	0.00583733	0.104291	0.155586
rs10749065	10	113040544	0.03333	0.1106	0.8263	0.6598	0.7877	0.269853	african_non_san + european	0.0117417	0.379344	0.251643	0.345485	0.286419	0.172084	0.255589	0.0184061	0.00119742	0.0102985
rs6023587	20	53387775	0.01111	0.2233	0.8005	0.6856	0.5365	0.207444	african_san + european	0.0652714	0.39492	0.304613	0.211246	0.177483	0.112177	0.0532485	0.0087002	0.0401414	0.0117479
rs7684025	4	187116227	0.1667	0.3702	0.5634	0.8763	0.6644	0.130142	european + south_asian	0.0268726	0.0884179	0.279799	0.134471	0.0188669	0.145803	0.0439806	0.0634354	0.0053915	0.0326998
rs4764011	12	13720422	0.5667	0.6422	0.554	0.2526	0.009132	0.146795	european + east_asian	0.00298369	8.18396e-05	0.0520327	0.232177	0.0040517	0.0789457	0.279009	0.0480884	0.224787	0.079456
rs6001679	22	40169926	0.8778	0.3221	0.2113	0.201	0.1279	0.1663	african_san + african_non_san	0.173168	0.245693	0.253504	0.316301	0.00789077	0.00955801	0.0277552	8.104e-05	0.00622685	0.00489552
rs2525997	17	54971241	0.01111	0.085	0.08216	0.3711	0.5845	0.140508	european + south_asian	0.0168198	0.0159577	0.127531	0.239073	1.31634e-05	0.0617329	0.152685	0.0633962	0.155106	0.022993
rs11920780	3	134642667	0.1222	0.375	0.7981	0.4588	0.347	0.106124	european + south_asian	0.0443675	0.252812	0.0720818	0.0363475	0.0957955	0.00361582	0.000424913	0.0633887	0.108286	0.00651093
rs3752133	19	52049899	0.03333	0.03883	0.04225	0.09794	0.6106	0.152327	south_asian + east_asian	0.000108826	0.000274137	0.00886556	0.221036	3.75989e-05	0.00707087	0.214029	0.00610313	0.209863	0.155544
rs4670302	2	34068392	0.4556	0.7644	0.1549	0.09794	0.01142	0.198327	african_non_san + east_asian	0.051171	0.0550899	0.0850107	0.167669	0.201352	0.250398	0.363612	0.00370003	0.0396479	0.0205901
rs4939777	18	46050864	0.6477	0.3447	0.04265	0.2969	0	0.164144	european + south_asian	0.046637	0.231841	0.063075	0.305308	0.081318	0.0013117	0.137541	0.0632837	0.0150137	0.115904
rs1997530	7	147650411	0.1444	0.7067	0.4057	0.3247	0.8288	0.136233	african_san + african_non_san	0.173045	0.0441541	0.0230997	0.257461	0.0466493	0.0749333	0.0105488	0.00354313	0.0988748	0.137247
rs558160	15	34271238	0.2111	0.3301	0.97642	0.97423	0.8881	0.283554	african_non_san + south_asian	0.00902476	0.361924	0.358311	0.255279	0.272449	0.269114	0.17679	2.4919e-05	0.0166875	0.0155224
rs7094118	10	11256442	0.5333	0.6212	0.2371	0.5825	0.7922	0.0689402	european + south_asian	0.00396343	0.0472316	0.0012273	0.0382171	0.07748	0.000781501	0.0178297	0.0631925	0.163347	0.0259549
rs9293817	5	79679474	0.1667	0.3495	0.1682	0.2969	0.8119	0.124143	european + east_asian	0.0221845	2.01743e-06	0.0120274	0.225883	0.021772	0.00158238	0.114769	0.0117216	0.224711	0.141381
rs1453243	3	130093185	0.01111	0.01961	0.6808	0.5309	0.1621	0.210166	african_non_san + european	0.000604886	0.301253	0.208117	0.0425229	0.286182	0.194539	0.0346849	0.0118176	0.146055	0.078067
rs1570591	9	9831068	0.5444	0.0625	0.115	0.1495	0.6822	0.154301	south_asian + east_asian	0.152264	0.110945	0.0900181	0.0100494	0.00431886	0.0102535	0.230699	0.00129968	0.181418	0.155397
rs9383810	6	156853634	0.1333	0.1106	0.01408	0.2268	0.1484	0.0260039	european + south_asian	0.000602302	0.0297731	0.00747289	0.000235623	0.0224725	0.0122446	0.00158932	0.0631087	0.0348239	0.00507197
rs6893943	5	116310656	0.7889	0.5529	0.01905	0.01042	0	0.316406	african_san + south_asian	0.0320643	0.369726	0.386207	0.412992	0.207579	0.221783	0.245799	0.000650606	0.00664803	0.00362494
rs345363	4	86750699	0.5111	0.06311	0.5	0.1701	0.03653	0.122153	european + south_asian	0.135369	6.16139e-05	0.0669599	0.162189	0.130122	0.0143631	0.00188721	0.0631015	0.156574	0.0259065
rs520258	3	95062486	0.06667	0.3413	0.8873	0.7835	0.7215	0.215331	african_san + european	0.062461	0.393556	0.29819	0.252305	0.169777	0.103171	0.0744614	0.00993678	0.0224147	0.00258524
rs9825747	3	32599218	0.8556	0.2933	0.1268	0.2268	0.2283	0.150876	african_san + african_non_san	0.173045	0.296428	0.215623	0.214581	0.0213539	0.00287881	0.00274498	0.00868693	0.00892199	1.6001e-06
rs9630453	15	89403922	0.1	0.2452	0.9108	0.7423	0.9726	0.299503	african_san + east_asian	0.0189434	0.380206	0.2328	0.465176	0.252088	0.12925	0.327945	0.0256545	0.00913018	0.0614545
rs3134491	8	96736163	0.1889	0.2745	0.2512	0.2887	0.8265	0.117104	south_asian + east_asian	0.00516859	0.00283441	0.00688896	0.22002	0.000350322	0.000124601	0.1635	0.000892493	0.177604	0.155309
rs6837093	4	10943003	0.01111	0.1875	0.1291	0.4433	0.6187	0.135061	european + south_asian	0.0517434	0.0310533	0.162004	0.2601	0.0032152	0.0387128	0.100611	0.0630262	0.136314	0.0155237
rs6694267	1	234263875	0.3222	0.2696	0.561	0.4115	0.01142	0.0957762	european + east_asian	0.00166164	0.0292088	0.00429964	0.105319	0.044456	0.0112694	0.0832433	0.0112258	0.224665	0.14597
rs2199123	5	152651765	0.7111	0.7371	0.07981	0.06186	0.274	0.205458	african_non_san + south_asian	0.000423087	0.231391	0.250538	0.0988558	0.249105	0.268739	0.111453	0.000613457	0.0339168	0.0429628
rs6854489	4	139764049	0.1556	0.065	0.564	0.5155	0.8555	0.190936	african_non_san + east_asian	0.010737	0.0946861	0.0755557	0.270411	0.159933	0.135788	0.363205	0.00118409	0.0533846	0.0697962
rs4680509	3	159152259	0.2333	0.1827	0.1291	0.4433	0.3059	0.0306906	european + south_asian	0.00194666	0.00925554	0.0249331	0.00335363	0.00274053	0.0403967	0.0103641	0.0630262	0.023499	0.0101164
rs1429142	4	148289389	0.1444	0.149	0.8662	0.6031	0.6507	0.18332	african_non_san + european	2.11305e-05	0.289882	0.118618	0.142064	0.285773	0.115745	0.138959	0.0459379	0.0325804	0.0012115
rs6793348	3	9114759	0.7556	0.1863	0.284	0.2268	0.2374	0.0963036	african_san + african_non_san	0.173002	0.115968	0.147252	0.141041	0.00667224	0.00125268	0.00195868	0.00215409	0.00140983	7.88083e-05
rs11925105	3	66466807	0.4778	0.4135	0.07981	0.366	0.6751	0.0868146	european + south_asian	0.00209349	0.106588	0.00642105	0.0200775	0.0804243	0.00118634	0.0349095	0.0630114	0.208398	0.0486522
rs10249746	7	104636900	0.1778	0.3558	0.8803	0.8333	0.2968	0.184177	south_asian + east_asian	0.0205478	0.274274	0.233758	0.00986286	0.156366	0.124371	0.00198141	0.00225931	0.190154	0.155288
rs903777	13	29467098	0	0.05769	0.06808	0.3454	0.3986	0.104861	european + south_asian	0.0204223	0.0241946	0.137865	0.163211	0.000229227	0.0699788	0.0905234	0.0630071	0.0827388	0.00151535
rs887954	19	57120356	0.1	0.2212	0.0892	0.3814	0.6307	0.10165	european + south_asian	0.0139107	0.00017031	0.0569713	0.164602	0.0170712	0.0153778	0.0886376	0.0628873	0.173757	0.0314103
rs11691285	2	19086380	0.06667	0.115	0.6493	0.3918	0.05023	0.143653	european + east_asian	0.00357454	0.205841	0.0811077	0.000615804	0.162746	0.052845	0.00709265	0.0335897	0.223766	0.0938204
rs1767725	7	86628526	0.05556	0.4279	0.716	0.866	0.7431	0.193974	african_san + south_asian	0.104423	0.261191	0.385822	0.280559	0.0430547	0.110997	0.0522029	0.0173227	0.000465421	0.0121748
rs4131954	12	75311408	0.07778	0.6106	0.342	0.2577	0.1301	0.0880827	african_san + african_non_san	0.172879	0.0559775	0.030309	0.00370961	0.0366073	0.0648913	0.131614	0.00424186	0.032019	0.0132218
rs11074155	15	93826771	0.02222	0.04327	0.5798	0.6406	0.1198	0.197082	south_asian + east_asian	0.00177915	0.218261	0.255358	0.0197018	0.191045	0.226674	0.010139	0.00194421	0.123881	0.154363
rs9400409	6	111048577	0.2444	0.64	0.8052	0.4691	0.2968	0.0925906	european + south_asian	0.081692	0.167313	0.0278577	0.00174101	0.0172175	0.0148566	0.0603754	0.0628679	0.137318	0.0158074
rs1907548	8	85162414	0.2667	0.03846	0.4155	0.6947	0.3853	0.112763	african_non_san + south_asian	0.0556746	0.012389	0.0947834	0.00803558	0.114693	0.267957	0.101628	0.0400197	0.00047495	0.049
rs11257188	10	6237156	0.92222	0.5481	0.1009	0.2268	0.1797	0.212123	african_san + european	0.0971456	0.392695	0.277655	0.315818	0.122431	0.055647	0.0759036	0.0147809	0.00651057	0.0017155
rs7325115	13	48717024	0.06667	0.197	0.05896	0.3281	0.05505	0.0448165	european + south_asian	0.0192831	0.000126295	0.057874	0.000295721	0.0223729	0.0111872	0.0240901	0.0628406	3.55567e-05	0.065524
rs2697668	8	90895010	0.08889	0.055	0.7488	0.5773	0.4977	0.180129	african_non_san + european	0.00216908	0.248111	0.145794	0.108526	0.285459	0.176868	0.136414	0.0165926	0.0340575	0.00318947
rs756421	7	135853583	0.3	0.1837	0.561	0.6598	0.96101	0.175075	african_non_san + east_asian	0.00929195	0.0351799	0.0663228	0.270894	0.0788723	0.121788	0.3618	0.0051415	0.124715	0.0826907
rs2966012	16	63623993	0.5333	0.3592	0.3427	0.06701	0.006881	0.120221	european + south_asian	0.0154157	0.0185704	0.142614	0.217326	0.000149412	0.0686458	0.128936	0.062737	0.121438	0.0146358
rs6918767	6	139707585	0.1556	0.2892	0.8333	0.8557	1	0.281249	african_san + east_asian	0.0130614	0.251628	0.270586	0.464842	0.159601	0.175549	0.350009	0.000477964	0.0615685	0.0528186
rs1702405	21	31992864	0.2111	0.3221	0.09569	0.06771	0.5579	0.0846291	south_asian + east_asian	0.00792137	0.0130937	0.0223393	0.0653053	0.0405136	0.0551991	0.028495	0.00131029	0.130918	0.154276
rs7155212	14	87872241	0.7	0.1394	0.4718	0.3763	0.3128	0.0750681	african_san + african_non_san	0.172826	0.027106	0.0536895	0.0769718	0.0678204	0.0377478	0.0219231	0.00467581	0.0133265	0.00223423
rs1629816	3	10336291	0.5556	0.351	0.4038	0.5567	0.97489	0.121051	european + east_asian	0.0212715	0.0115858	6.12727e-07	0.142828	0.00148401	0.021498	0.256376	0.0117539	0.223708	0.142301
rs7143324	14	69755470	0.5111	0.3077	0.5751	0.232	0.1027	0.0718308	european + south_asian	0.021565	0.0020648	0.0424842	0.10466	0.0367273	0.00364474	0.0334155	0.0626718	0.133903	0.0153308
rs7007897	8	8374439	0.4556	0.2452	0.1596	0.4845	0.5046	0.0447071	european + south_asian	0.0245942	0.0530643	0.000419168	0.00120289	0.00570854	0.0313244	0.0364597	0.0625687	0.0696004	0.000202043
rs2318832	8	140006609	0.1444	0.1587	0.8709	0.8557	0.8196	0.259406	african_non_san + south_asian	0.000198855	0.294258	0.280365	0.250064	0.281619	0.267943	0.238158	0.000244828	0.00252485	0.00119996
rs1500071	12	33150520	0.2333	0.2	0.07042	0.134	0.6598	0.105848	south_asian + east_asian	0.000817385	0.0269434	0.00830649	0.0952219	0.0186088	0.00393587	0.112501	0.00558967	0.208356	0.15419
rs283107	5	32101400	0	0.05288	0.09624	0.3918	0.2283	0.083237	european + south_asian	0.0186859	0.0345711	0.159893	0.0864979	0.00345193	0.0916258	0.0339713	0.0625254	0.016437	0.0157604
rs7238618	18	20913598	0.03333	0.524	0.1344	0.2577	0.1551	0.081075	african_san + african_non_san	0.172624	0.0177092	0.0564644	0.0233888	0.0902802	0.0378107	0.0790119	0.0122258	0.00043297	0.00810176
rs11715619	3	196334416	0.04444	0.1971	0.8122	0.8505	0.91096	0.308512	african_san + south_asian	0.0293751	0.350424	0.385794	0.451093	0.203417	0.232916	0.288964	0.00131016	0.0104208	0.00439204
rs2075552	17	62500753	0.3556	0.2212	0.92488	0.8814	0.96575	0.242485	african_non_san + european	0.0110793	0.194515	0.157308	0.240555	0.284885	0.2416	0.336748	0.00272234	0.00413326	0.0132776
rs4077566	11	124771271	0.03333	0.04327	0.3944	0.09794	0.002283	0.0889569	european + south_asian	0.00033622	0.110628	0.00886556	0.00822515	0.100991	0.00583428	0.011473	0.0624839	0.154674	0.0304938
rs823082	1	205786935	0.3111	0.3873	0.5237	0.2062	0.002283	0.0977237	european + east_asian	0.00319851	0.0234382	0.00721201	0.116071	0.00940724	0.0198838	0.151251	0.0557624	0.222068	0.0717816
rs6813178	4	71575239	0.1	0.34	0.92019	0.8866	0.6872	0.23414	african_san + european	0.0438487	0.391249	0.353733	0.197128	0.199235	0.169949	0.0615981	0.0016235	0.0454233	0.0305911
rs3010380	1	116188971	0.4222	0.1154	0.77	0.4278	0.7123	0.12079	european + south_asian	0.0627363	0.0644271	1.6041e-05	0.0435388	0.238099	0.064672	0.19936	0.0624745	0.00217273	0.0419186
rs17292683	9	129316990	0.1111	0.1971	0.4883	0.6082	0.09817	0.105624	south_asian + east_asian	0.00717313	0.0897687	0.144039	0.000223192	0.0481956	0.0911204	0.00988516	0.00727389	0.0980645	0.154101
rs1263659	14	23019822	0	0.00495	0.169	0.2938	0.7443	0.221934	african_non_san + east_asian	0.00171861	0.0624761	0.114534	0.375835	0.052727	0.103257	0.361509	0.0110543	0.17798	0.105406
rs153226	5	80370915	0.8556	0.2941	0.3028	0.3866	0.1324	0.132633	african_san + african_non_san	0.172573	0.167504	0.123486	0.291178	4.51887e-05	0.00477488	0.0198781	0.00389335	0.0217826	0.04347
rs2561445	2	108038761	0.1778	0.2019	0.7089	0.3608	0.8493	0.159502	european + south_asian	0.000472289	0.151128	0.0216023	0.246799	0.136084	0.0157727	0.228363	0.0622108	0.0145172	0.132012
rs6108256	20	961527	0.6556	0.6553	0.09155	0.02062	0.0411	0.231472	african_non_san + south_asian	4.98151e-08	0.185821	0.267597	0.238752	0.185647	0.2674	0.238561	0.0127807	0.00526053	0.00178566
rs10484125	14	98660236	0.2778	0.1748	0.02347	0.25	0.2673	0.0368742	european + south_asian	0.00762696	0.0727509	0.000497483	6.9512e-05	0.0358438	0.00424352	0.0062482	0.0621981	0.068716	0.000195132
rs454736	12	5758620	0.06818	0.4141	0.6056	0.6649	0.94521	0.200405	african_san + east_asian	0.0887796	0.17916	0.21377	0.462412	0.0184573	0.0319995	0.181779	0.00189863	0.0911324	0.0682562
rs2715048	7	84158180	0.1444	0.295	0.5142	0.6082	0.09817	0.0950272	south_asian + east_asian	0.0168084	0.0808743	0.121015	0.00252027	0.0251768	0.0503974	0.0318259	0.00449234	0.109121	0.154101
rs9390201	6	145042092	0.3667	0.5337	0.2311	0.4897	0.8653	0.0977703	european + east_asian	0.0141538	0.0110404	0.00774549	0.139788	0.0494888	0.000968844	0.068238	0.0368795	0.22058	0.0846598
rs742109	6	106594224	0.4556	0.4804	0.4624	0.1443	0.2477	0.043429	european + south_asian	0.000308817	2.32767e-05	0.0598758	0.0239653	0.000162541	0.0684322	0.0296264	0.062171	0.0254613	0.00856335
rs4521338	4	25557557	0.05556	0.0101	0.6526	0.5052	0.226	0.173186	african_non_san + european	0.00892978	0.219739	0.139479	0.0318921	0.283989	0.195808	0.0675925	0.0111869	0.09565	0.0428269
rs3743180	15	100199430	0.1778	0.7452	0.4366	0.4536	0.5822	0.0744553	african_san + african_non_san	0.172386	0.0402782	0.0451476	0.0902576	0.0502125	0.045063	0.0149911	0.000146271	0.0106413	0.00830271
rs10502221	11	116826870	0.01111	0.02404	0.4624	0.1443	0.1575	0.0968695	european + south_asian	0.00123874	0.171631	0.0362605	0.0408883	0.152919	0.0258058	0.0298799	0.062171	0.0561517	0.000170031
rs7040608	9	109778033	0.7556	0.3267	0.009434	0	0	0.276548	african_san + south_asian	0.0957988	0.360541	0.384927	0.384927	0.110207	0.129275	0.129275	0.00328075	0.00328075	0
rs4944947	11	74445699	0.4889	0.4615	0.4836	0.1598	0.5616	0.0435036	european + south_asian	0.000376353	1.40557e-05	0.0639856	0.00265177	0.000244964	0.0548608	0.00502111	0.0621706	0.00305136	0.0913815
rs6813890	4	15239767	0.1	0.2961	0.1009	0.08763	0.5913	0.0988542	south_asian + east_asian	0.031384	1.12052e-06	0.000225137	0.14398	0.0310262	0.0366442	0.0448416	0.000258004	0.14328	0.153979
rs7622540	3	153132547	0.8	0.625	0.01408	0.09794	0.04795	0.274796	african_san + european	0.0189152	0.38856	0.277462	0.335124	0.258739	0.163211	0.211671	0.0185765	0.00503401	0.00470733
rs1806688	2	236575316	0.04444	0.025	0.554	0.6649	0.5274	0.192129	african_non_san + south_asian	0.00142787	0.175647	0.240521	0.161732	0.199598	0.266945	0.185053	0.00647572	0.000356183	0.00985355
rs12128122	1	76834705	0.4667	0.5146	0.2264	0.567	0.6393	0.0412553	european + south_asian	0.00114805	0.032376	0.00504429	0.0151448	0.045416	0.00138274	0.00798703	0.062135	0.0897468	0.00273276
rs1981431	20	43975451	0.06667	0.101	0.4366	0.5876	0.8945	0.224992	african_non_san + east_asian	0.00193054	0.0991117	0.170802	0.401423	0.0758811	0.141349	0.360999	0.0114511	0.126241	0.0645945
rs11917652	3	71474135	0.1111	0.4327	0.545	0.268	0.009132	0.115363	european + east_asian	0.0687045	0.113839	0.0205356	0.0268952	0.00632214	0.0150028	0.160047	0.0403838	0.219628	0.0857352
rs2898885	14	65421274	0.8	0.2308	0.1995	0.2526	0.1256	0.131452	african_san + african_non_san	0.172351	0.193092	0.158975	0.251208	0.000725735	0.000324206	0.00956443	0.00201826	0.00505199	0.0133605
rs303195	10	91245284	0	0.01923	0.3592	0.07732	0.07306	0.0812337	european + south_asian	0.00671128	0.144308	0.0275746	0.0260134	0.111091	0.00980358	0.00874887	0.0621313	0.0647461	3.26265e-05
rs910424	6	170657956	0.03333	0.03646	0.3357	0.3918	0.002283	0.114225	south_asian + east_asian	3.63749e-05	0.0860334	0.109495	0.00822515	0.0831548	0.106341	0.0092369	0.0017011	0.127129	0.153417
rs9995245	4	115704749	0.3488	0.1394	0.8545	0.6289	0.7775	0.157177	african_non_san + european	0.0304733	0.141575	0.0397789	0.0967727	0.283781	0.134354	0.222727	0.0340903	0.00496635	0.0133323
rs7714384	5	19086655	0.4222	0.4854	0.385	0.09278	0.1005	0.0733975	european + south_asian	0.00201572	0.000718832	0.0754576	0.0708781	0.00513558	0.100513	0.0953215	0.0621061	0.0579096	8.53555e-05
rs16829334	3	118801854	0.3444	0.2885	0.06103	0.3299	0.1261	0.0417556	european + south_asian	0.00180752	0.0672917	0.000117607	0.0341345	0.0480642	0.00100361	0.0205032	0.0621009	0.00636055	0.0303419
rs9291428	4	21622448	0.8111	0.2427	0.3302	0.3093	0.09361	0.131404	african_san + african_non_san	0.172301	0.123659	0.1343	0.290882	0.00469619	0.00277984	0.0204568	0.000251062	0.0439039	0.0377374
rs698906	2	206259137	0.08889	0.2933	0.8592	0.8814	0.96119	0.297666	african_san + east_asian	0.0352857	0.338612	0.360662	0.45984	0.175727	0.193205	0.275794	0.00054635	0.0168081	0.0114601
rs8032832	15	93158095	0.3333	0.2941	0.6627	0.4742	0.06164	0.0953903	european + east_asian	0.000892619	0.0552795	0.0103497	0.0629013	0.0697086	0.0172606	0.049529	0.0182251	0.219314	0.119543
rs4425488	5	75294346	0.4	0.3654	0.5235	0.1907	0.1142	0.0531393	european + south_asian	0.000633608	0.00769122	0.0267487	0.0558922	0.0127107	0.019253	0.0450146	0.062092	0.102375	0.00571356
rs748317	18	49258345	0.02222	0.08173	0.4882	0.5206	0.05023	0.147616	south_asian + east_asian	0.00952396	0.168274	0.185228	0.00288084	0.10966	0.124212	0.0020309	0.000525013	0.136446	0.15225
rs607246	18	10056733	0.8	0.7163	0.1479	0.05155	0.1096	0.24336	african_non_san + south_asian	0.00479483	0.232064	0.330359	0.266015	0.176166	0.266219	0.206868	0.0134267	0.00163994	0.00580533
rs6718924	2	209559351	0.7556	0.2548	0	0	0	0.278543	african_san + south_asian	0.13127	0.384927	0.384927	0.384927	0.0976405	0.0976405	0.0976405	0	0	0
rs10503426	8	11589383	0.1	0.01923	0.4763	0.1546	0.05046	0.0913441	european + south_asian	0.0158518	0.0919337	0.00337723	0.00448669	0.166341	0.032525	0.00375274	0.0620774	0.130617	0.0153699
rs894822	9	13809735	0.08889	0.6262	0.4575	0.5619	0.6347	0.0933155	african_san + african_non_san	0.171538	0.0916646	0.138156	0.17626	0.0144015	0.00214483	3.87642e-05	0.0054617	0.0159222	0.00275941
rs6584984	10	112082992	0.1444	0.4554	0.1103	0.4124	0.2808	0.0494547	european + south_asian	0.0597622	0.00131136	0.0461402	0.014092	0.0774721	0.000941261	0.0165013	0.0620331	0.0237465	0.00960273
rs6926774	6	5732820	0.03333	0.07282	0.3944	0.5515	0.863	0.232519	african_non_san + east_asian	0.00396844	0.110628	0.187317	0.414957	0.0778273	0.146465	0.36091	0.0124286	0.124566	0.060939
rs7779029	7	80532112	0.8605	0.4423	0.04953	0.0625	0.156	0.231508	african_san + european	0.101311	0.388502	0.371257	0.274495	0.116001	0.104824	0.050417	0.000398511	0.0160631	0.0115601
rs3825364	12	3109873	0.02222	0.08173	0.7864	0.7216	0.7811	0.287198	african_non_san + european	0.00952396	0.362098	0.310968	0.357644	0.283596	0.236476	0.279466	0.00283621	2.07175e-05	0.00237314
rs746718	11	44393273	0.04444	0.2913	0.5493	0.5206	0.05023	0.130222	south_asian + east_asian	0.0599336	0.173146	0.158265	9.29828e-05	0.0345937	0.0275456	0.0558454	0.000413925	0.16693	0.15225
rs9835962	3	168693089	0.2333	0.4135	0.0939	0.3866	0.4155	0.0421816	european + south_asian	0.0187356	0.0182404	0.0138426	0.0191262	0.0715754	0.00037692	2.06025e-06	0.0620318	0.0723063	0.0004347
rs2632487	12	22933285	0.3111	0.2	0.05869	0.2344	0.6553	0.0973683	european + east_asian	0.00816051	0.0570726	0.00371668	0.0605417	0.0232646	0.000870723	0.110388	0.0327258	0.217944	0.0927306
rs139932	22	36844853	0.06667	0.152	0.2867	0.634	0.7281	0.158348	european + south_asian	0.00957199	0.0442748	0.196788	0.256898	0.0134175	0.128594	0.180291	0.0620182	0.100883	0.0051095
rs10927791	1	15796808	0	0.009615	0.6338	0.6237	0.6797	0.268373	african_non_san + south_asian	0.00334392	0.29606	0.289461	0.327388	0.272586	0.2661	0.303416	5.46284e-05	0.00116887	0.00172837
rs2371333	14	81134292	0.5444	0.04369	0.5758	0.4794	0.7225	0.125069	african_san + african_non_san	0.171385	0.000500295	0.00211519	0.017206	0.188341	0.138768	0.280521	0.00466804	0.0118772	0.0311872
rs9704	22	24936970	0.2111	0.3173	0.8615	0.5464	0.8265	0.149074	european + south_asian	0.00729033	0.231689	0.0613261	0.204039	0.163552	0.0270031	0.139667	0.0619471	0.00116508	0.0467978
rs2721047	13	41127682	0.5222	0.2548	0.09198	0.1031	0.6119	0.111124	south_asian + east_asian	0.0382181	0.117124	0.109203	0.00410274	0.0238998	0.0201032	0.0665173	0.00017568	0.161146	0.1521
rs513407	11	92814071	0.4778	0.5577	0.1385	0.4536	0.3514	0.0476699	european + south_asian	0.00319946	0.0704163	0.000294234	0.00825402	0.10191	0.00542893	0.0216187	0.0619471	0.0314488	0.00544029
rs2406747	4	138367353	0.01111	0.1923	0.7183	0.7887	0.6812	0.234853	african_san + south_asian	0.0535217	0.32828	0.384615	0.301532	0.147099	0.190359	0.127373	0.00334437	0.000819296	0.00745525
rs10989820	9	104861952	0	0.1408	0.0446	0.2784	0.6279	0.156757	european + east_asian	0.0514659	0.0157115	0.107791	0.292193	0.0143854	0.0145018	0.132915	0.0552823	0.217336	0.063001
rs2436134	8	133143145	0.1889	0.2087	0.5446	0.2083	0.1904	0.0445373	european + south_asian	0.000307772	0.0703095	0.000295682	1.83007e-06	0.0617039	1.21192e-07	0.00026215	0.0618699	0.0696287	0.000251001
rs2707500	7	121059871	0.5889	0.7356	0.0493	0.1237	0.2237	0.172388	african_non_san + european	0.012099	0.189337	0.125515	0.0710797	0.282802	0.207295	0.137739	0.00902358	0.0345587	0.00881284
rs2059283	16	17469494	0.05556	0.1731	0.4953	0.6649	0.92694	0.236899	african_san + east_asian	0.0178038	0.134748	0.227399	0.454967	0.0601778	0.130717	0.327009	0.0148423	0.123853	0.0563993
rs1155206	4	141777368	0.1333	0.6893	0.1651	0.2732	0.3219	0.0892469	african_san + african_non_san	0.171192	0.00099741	0.0153611	0.0259074	0.148664	0.0894062	0.069108	0.00860673	0.0169187	0.00141958
rs10044689	5	81990976	0.1889	0.1635	0.6995	0.634	0.1187	0.141454	south_asian + east_asian	0.000555985	0.138951	0.106674	0.00476892	0.155375	0.121391	0.0020777	0.00241649	0.188722	0.151689
rs12648730	4	80059123	0.3778	0.1154	0.545	0.7835	0.90826	0.181168	african_non_san + east_asian	0.0482513	0.01413	0.0873718	0.166894	0.110945	0.247977	0.360765	0.0324092	0.0887636	0.0152958
rs1784975	11	115553972	0.08889	0.02404	0.5962	0.2526	0.4472	0.126514	european + south_asian	0.0104616	0.155467	0.0244977	0.087543	0.22525	0.0626299	0.145512	0.0618245	0.0111634	0.0210174
rs4921608	8	18539768	0.07778	0.2039	0.892	0.7113	0.6027	0.21428	african_san + european	0.0169478	0.384877	0.233587	0.168587	0.264504	0.136175	0.0854953	0.0264581	0.0581203	0.00656269
rs1443814	15	35830081	0.1111	0.1635	0.7418	0.8557	0.8219	0.240814	african_non_san + south_asian	0.00291308	0.222301	0.311845	0.282246	0.180359	0.263902	0.236076	0.010201	0.00472353	0.00105778
rs10490596	2	208179519	0.04444	0.05769	0.3756	0.08763	0	0.0806385	european + south_asian	0.000454093	0.0921454	0.00384651	0.0156542	0.0814125	0.00167405	0.0204223	0.061776	0.152083	0.0313745
rs10945038	6	68607744	0.2444	0.1068	0.2465	0.5	0.0411	0.0727755	south_asian + east_asian	0.01672	2.97645e-06	0.0354932	0.0461627	0.0171608	0.097258	0.00814026	0.0348605	0.0468613	0.151519
rs4955439	3	49245645	0.07778	0.1535	0.2676	0.03125	0.002294	0.0514629	european + south_asian	0.007124	0.0330407	0.00541346	0.0232884	0.00988969	0.0241019	0.0511201	0.0617514	0.0971386	0.00754831
rs10879959	12	76079002	0.06667	0.5882	0.2629	0.2938	0.4269	0.0752425	african_san + african_non_san	0.171124	0.0370164	0.0465206	0.0950953	0.0552325	0.0446559	0.0130689	0.000594401	0.0149873	0.00964894
rs2205895	1	169572645	0.6333	0.3088	0.3656	0.5052	0.95205	0.124038	european + east_asian	0.0538135	0.0362724	0.00839062	0.0855857	0.00180602	0.0201329	0.253443	0.00994477	0.217308	0.141858
rs2892190	16	73899352	0.2111	0.4752	0.07512	0.3542	0.1986	0.0515154	european + south_asian	0.0394393	0.019521	0.0127296	0.000119922	0.109023	0.00756133	0.0437718	0.0617189	0.0166516	0.0152893
rs468278	21	46042282	0.1444	0.1779	0.885	0.7938	0.5251	0.205358	african_non_san + european	0.00103932	0.307858	0.230362	0.0851128	0.278649	0.20421	0.0683299	0.00780285	0.0821597	0.0410172
rs3114896	16	89393562	0.01111	0.125	0.554	0.2165	0.07763	0.111901	european + south_asian	0.0296724	0.221177	0.0626552	0.0145995	0.108666	0.00746721	0.00310642	0.0617028	0.143551	0.0198917
rs7642041	3	100479384	0.1889	0.5385	0.392	0.6495	0.1301	0.088212	south_asian + east_asian	0.0681155	0.025425	0.113843	0.00323945	0.0108231	0.0064019	0.0988039	0.0335908	0.0460468	0.151492
rs10497010	2	147962263	0.1778	0.4612	0.8498	0.5309	0.617	0.104055	european + south_asian	0.0474048	0.247218	0.0704592	0.105166	0.0873807	0.00243117	0.012263	0.0616742	0.0355629	0.00379473
rs1153860	15	45636584	0.5333	0.03883	0.5962	0.4433	0.06621	0.146035	african_san + african_non_san	0.171023	0.00201339	0.00405772	0.143331	0.205617	0.126849	0.00190392	0.0117539	0.175906	0.102286
rs874844	1	158067047	0.1111	0.01471	0.5	0.634	0.6858	0.188787	african_non_san + south_asian	0.0221495	0.0945156	0.157498	0.186764	0.185365	0.263379	0.298061	0.00917231	0.018002	0.00149555
rs6103220	20	41903779	0.8444	0.5577	0.04225	0.04124	0.03881	0.28898	african_san + south_asian	0.0505846	0.383044	0.384511	0.388089	0.180091	0.181245	0.18407	3.1877e-06	3.80491e-05	1.9213e-05
rs2046616	1	92831569	0.01111	0.06731	0.3052	0.4381	0.8539	0.232904	african_non_san + east_asian	0.011592	0.0984737	0.159422	0.445545	0.0498316	0.099243	0.358786	0.00949283	0.164892	0.0992135
rs17360508	8	125263818	0.2111	0.09615	0.3302	0.06186	0.2396	0.0332019	european + south_asian	0.0129704	0.00903896	0.0247891	0.000581925	0.0427028	0.00203481	0.0189213	0.0616617	0.00505254	0.0326366
rs6872396	5	75823965	0.4556	0.3382	0.6469	0.3247	0.05479	0.0914813	european + east_asian	0.00721789	0.0186129	0.00903473	0.117179	0.0484467	0.000102813	0.0693955	0.0528908	0.217104	0.0644799
rs10421714	19	43198035	0.91111	0.53	0.09624	0.1082	0.07306	0.26102	african_san + european	0.0967743	0.384768	0.371612	0.412299	0.11753	0.109148	0.13574	0.000194935	0.000869307	0.00188368
rs669867	12	4034160	0.06667	0.4265	0.507	0.4794	0.93836	0.183799	african_san + east_asian	0.0949311	0.130299	0.117636	0.454937	0.00325812	0.00141239	0.168144	0.000380999	0.128152	0.141274
rs7683009	4	188698095	0.06667	0.2404	0.4695	0.6289	0.1164	0.113126	south_asian + east_asian	0.0305525	0.113233	0.193826	0.00376036	0.0290441	0.0790419	0.0133432	0.012886	0.079284	0.150737
rs10171238	2	149568729	0.1111	0.3413	0.8146	0.4845	0.2215	0.132431	european + south_asian	0.0392923	0.276238	0.0882509	0.0111661	0.120256	0.0106164	0.00892375	0.0616496	0.188354	0.0385507
rs11786308	8	28621169	0.9	0.3592	0.2817	0.1237	0.1027	0.194002	african_san + african_non_san	0.170148	0.21673	0.343208	0.365114	0.00345406	0.0391509	0.0484558	0.0197305	0.0266338	0.000549834
rs12910654	15	63594231	0.06667	0.1058	0.08216	0.366	0.4315	0.0730964	european + south_asian	0.00244837	0.000436179	0.0713644	0.0969917	0.000822386	0.0490899	0.0712234	0.0616207	0.0858418	0.00223881
rs2602141	15	43724646	0.08889	0.02427	0.6792	0.5258	0.6324	0.190571	african_non_san + european	0.0103599	0.202293	0.121071	0.174974	0.277668	0.185184	0.24705	0.0123418	0.00121359	0.00584018
rs9512980	13	28595609	0.02222	0.3317	0.02113	0.2423	0.1881	0.0651707	european + south_asian	0.0957856	7.00431e-06	0.0605233	0.0412681	0.0970232	0.00489731	0.0135362	0.0615731	0.0421759	0.00217887
rs11186122	10	92077274	0.7889	0.6442	0.5235	0.4536	0.02283	0.161567	south_asian + east_asian	0.0129954	0.0397975	0.0613261	0.363184	0.00751608	0.0184579	0.25673	0.00244629	0.185932	0.150167
rs1336924	13	54282926	0.01111	0.08654	0.5664	0.766	0.4587	0.208232	african_non_san + south_asian	0.0172905	0.228361	0.365544	0.169749	0.14227	0.262974	0.0937521	0.0226533	0.00581461	0.050787
rs2219070	4	72515260	0.2556	0.2476	0.5399	0.268	0.009132	0.0869909	european + east_asian	4.24874e-05	0.0429069	9.94583e-05	0.0806708	0.0455746	0.000271928	0.0774403	0.0389712	0.216732	0.0857352
rs7717365	5	174309043	0.3	0.1346	0.3333	0.6804	0.7626	0.123041	european + south_asian	0.020518	0.000640806	0.0742391	0.111722	0.0282405	0.165133	0.216302	0.061524	0.096264	0.00421506
rs4942460	13	46550443	0.03333	0.5192	0.3873	0.2062	0.5525	0.100326	african_san + african_non_san	0.170119	0.107544	0.0389506	0.187862	0.0088023	0.0543119	0.000557416	0.0198838	0.0137593	0.0654937
rs2433750	12	115289026	0.08889	0.1538	0.6667	0.3196	0.29	0.0951647	european + south_asian	0.00499304	0.194748	0.0429664	0.0343603	0.144082	0.0193402	0.0136042	0.061524	0.0728881	0.000517008
rs1433930	18	39232955	0.04444	0.3413	0.816	0.849	0.7488	0.228113	african_san + south_asian	0.0785075	0.353771	0.384336	0.298889	0.121075	0.141762	0.0863108	0.00097753	0.00332622	0.00787886
rs10866415	4	54775225	0.04444	0.07212	0.6197	0.6598	0.8584	0.25749	african_non_san + east_asian	0.00176083	0.212626	0.237262	0.393588	0.183228	0.206642	0.357259	0.000872476	0.0380142	0.0276024
rs10864368	1	8918313	0.1667	0.1618	0.507	0.3351	0.8562	0.147957	south_asian + east_asian	2.18642e-05	0.0670919	0.0191485	0.261676	0.069405	0.0204387	0.265763	0.0152382	0.0732319	0.149969
rs6503211	17	9392700	0.05556	0.3689	0.8263	0.5	0.1941	0.164305	european + south_asian	0.0804266	0.348014	0.136985	0.0230965	0.113937	0.00877137	0.0191238	0.061498	0.21603	0.0529709
rs2049776	12	23256176	0.1778	0.2212	0.91784	0.90206	0.8105	0.253254	african_non_san + european	0.00147667	0.312539	0.295668	0.21631	0.277232	0.261054	0.185685	0.000380303	0.0125656	0.00864426
rs3001644	1	50722989	0.08889	0.4184	0.90376	0.8711	0.8676	0.244645	african_san + european	0.076438	0.384768	0.35022	0.346757	0.14206	0.118606	0.116326	0.0013389	0.00162027	1.3482e-05
rs7627651	3	149922085	0.4556	0.5337	0.108	0.4072	0.2329	0.0576794	european + south_asian	0.00305326	0.078889	0.00119426	0.0278363	0.110915	0.00805111	0.0488411	0.0614633	0.014064	0.0176171
rs1386443	8	122358307	0.08889	0.3798	0.6291	0.3866	0.04608	0.120465	european + east_asian	0.0625093	0.17314	0.0648841	0.00369966	0.031408	2.44547e-05	0.0924394	0.029706	0.216304	0.0952314
rs9288685	2	233987114	0.04444	0.5433	0.5469	0.634	0.6712	0.122846	african_san + african_non_san	0.169981	0.171877	0.221217	0.244587	6.53317e-06	0.00425356	0.00860319	0.00392738	0.00813762	0.000763264
rs4436648	13	23220204	0.03333	0.1394	0.7465	0.8299	0.6963	0.255676	african_non_san + south_asian	0.0190429	0.312569	0.382676	0.276088	0.201613	0.262717	0.170669	0.00523556	0.00156895	0.0124744
rs10949323	6	15954509	0.1333	0.05825	0.01643	0.2292	0.2945	0.0477053	european + south_asian	0.00833076	0.0278395	0.00782366	0.0197063	0.00643423	0.0314518	0.0517236	0.0614428	0.0871071	0.00276319
rs2195448	5	81541238	0.05556	0.152	0.5305	0.4742	0.92466	0.224349	african_san + east_asian	0.0129428	0.151914	0.124906	0.452047	0.083137	0.0625696	0.343506	0.00158572	0.106389	0.13182
rs17795397	9	1124136	0.01136	0.125	0.1	0.1237	0.637	0.140912	south_asian + east_asian	0.0294397	0.0212894	0.0290054	0.271337	0.000783912	1.94009e-06	0.148604	0.000707962	0.168049	0.149556
rs17005048	4	82004241	0.04444	0.08586	0.002347	0.1804	0.3242	0.0628675	european + south_asian	0.00357889	0.0117867	0.0246421	0.0719805	0.026069	0.00986732	0.0458729	0.0614272	0.121784	0.0138507
rs2009378	5	3004584	0.02222	0.4279	0.08255	0.366	0.5274	0.113278	european + south_asian	0.138602	0.00972316	0.110453	0.188883	0.0841691	0.00200237	0.00496834	0.0613927	0.126722	0.0132359
rs4405545	16	81858172	0.8222	0.2598	0.3662	0.1856	0.07763	0.152438	african_san + african_non_san	0.169337	0.112822	0.219206	0.31763	0.00660509	0.00399045	0.0309478	0.0206983	0.0643987	0.0130842
rs17066390	4	179500231	0.1778	0.2548	0.007042	0.06701	0.532	0.108047	european + east_asian	0.00439076	0.0531249	0.0147514	0.0708578	0.0834019	0.0344763	0.0409221	0.0144989	0.216275	0.141978
rs1805377	5	82648943	0.8222	0.5865	0.119	0.1495	0.6712	0.178059	south_asian + east_asian	0.0340593	0.274933	0.247806	0.0152483	0.127615	0.107909	0.00384855	0.00100235	0.171848	0.149403
rs7817444	8	54559770	0.1556	0.4038	0.7066	0.3608	0.4201	0.0673935	european + south_asian	0.039258	0.164888	0.0280766	0.0439027	0.0471955	0.000979129	0.000137104	0.0613515	0.042353	0.00184827
rs2373530	2	39605917	0.7778	0.7549	0.06604	0.09474	0.1005	0.258845	african_non_san + european	0.000366206	0.294428	0.263478	0.257794	0.276949	0.246672	0.241122	0.00139963	0.00195746	4.70851e-05
rs2107379	7	11272690	0.03333	0.03398	0.3286	0.4536	0.7991	0.210359	african_non_san + east_asian	1.62391e-06	0.0831955	0.137557	0.35515	0.0825947	0.136834	0.354169	0.00822869	0.117556	0.0656284
rs10033893	4	108726396	0.8889	0.524	0.162	0.07732	0.2329	0.202847	african_san + south_asian	0.0848979	0.295961	0.382085	0.239928	0.0755222	0.129338	0.0459245	0.00867397	0.00398285	0.0240058
rs2268084	20	32631388	0.1444	0.05769	0.5164	0.7216	0.5571	0.151965	african_non_san + south_asian	0.0106557	0.0817214	0.181989	0.0981681	0.142898	0.262589	0.163413	0.0225291	0.00083298	0.0147673
rs784600	1	40139553	0.07778	0.5288	0.5211	0.1907	0.05708	0.115628	european + south_asian	0.131226	0.127604	0.014093	0.000854908	2.97193e-05	0.0639123	0.149591	0.0612762	0.145778	0.0215582
rs526509	9	268740	0.8	0.2356	0.4085	0.567	0.7248	0.0896547	african_san + african_non_san	0.169335	0.0828956	0.0319308	0.00391518	0.0172736	0.0584868	0.125204	0.012622	0.051901	0.0136955
rs2696935	11	49111467	0.1111	0.1117	0.2028	0.5361	0.3562	0.0677958	european + south_asian	4.54592e-07	0.00804318	0.10988	0.0436445	0.00792422	0.109478	0.0433776	0.0612633	0.0147504	0.0164668
rs4963579	12	24779857	0.3556	0.1731	0.7981	0.7474	0.2156	0.14939	south_asian + east_asian	0.0217517	0.104354	0.0798242	0.0121014	0.210836	0.177013	0.00144433	0.00183273	0.1809	0.149235
rs10123003	9	21620510	0.07778	0.3702	0.891	0.5928	0.8756	0.219926	african_san + european	0.065724	0.383793	0.163293	0.367603	0.156895	0.0250199	0.145295	0.0609388	0.000287774	0.0533244
rs452707	19	22304145	0.06667	0.1667	0.4225	0.1186	0.3242	0.0524189	european + south_asian	0.0124908	0.0932951	0.00405968	0.0565416	0.0403687	0.00237443	0.0169762	0.0611989	0.00517408	0.0316136
rs16959091	15	47530432	0	0.02404	0.04009	0.1979	0.617	0.176056	european + east_asian	0.00840475	0.0140992	0.074031	0.285138	0.00104824	0.0431145	0.237819	0.0320641	0.216272	0.0944214
rs4396824	3	65405078	0.4091	0.274	0.1948	0.5258	0.6789	0.0638747	european + south_asian	0.0101951	0.0276885	0.00685437	0.0371576	0.00438574	0.033465	0.0845912	0.0611286	0.124748	0.0122917
rs1429143	6	53264485	0.06667	0.2115	0.7347	0.7732	0.93607	0.266708	african_san + east_asian	0.022861	0.261555	0.290111	0.451851	0.144467	0.167371	0.305427	0.000999567	0.0391566	0.0280704
rs10483834	14	71212158	0.04444	0.3077	0.2582	0.4794	0.0344	0.0905035	south_asian + east_asian	0.0658543	0.0485058	0.138003	0.000333627	0.00151107	0.0155365	0.0740637	0.0265819	0.0557946	0.148781
rs7326144	13	35597170	0.7222	0.1633	0.07277	0.2268	0.0137	0.169901	african_san + african_non_san	0.168595	0.246174	0.128724	0.326232	0.0100677	0.00322197	0.0403109	0.0242727	0.0115275	0.0635406
rs1886243	6	35117399	0.01111	0.01442	0.6526	0.5464	0.3539	0.199381	african_non_san + european	0.000108976	0.282052	0.216835	0.119736	0.276003	0.211201	0.115007	0.00588522	0.0453012	0.0188376
rs9365009	6	159340672	0.4333	0.5288	0.73	0.3866	0.1438	0.0793792	european + south_asian	0.0045737	0.046013	0.00112748	0.0528358	0.0219011	0.0102192	0.086906	0.061103	0.187632	0.0389235
rs10892771	11	121568262	0.1	0.07767	0.5023	0.7526	0.7673	0.207276	african_non_san + south_asian	0.000771888	0.102726	0.239972	0.250516	0.119049	0.262422	0.273302	0.0340003	0.0385241	0.000148085
rs4731184	7	124153392	0.5444	0.301	0.4296	0.1237	0.006881	0.114112	european + south_asian	0.0306943	0.00660859	0.105294	0.22363	0.00895126	0.0240827	0.10307	0.0610442	0.162512	0.0336077
rs1042026	4	100228466	0.05556	0.04369	0.284	0.5309	0.8151	0.212691	african_non_san + east_asian	0.000374287	0.0499055	0.152114	0.338102	0.0578959	0.164344	0.354023	0.031953	0.150511	0.0470441
rs10892507	11	119859948	0.1556	0.41	0.1385	0.2784	0.7671	0.11828	european + east_asian	0.0409986	0.000291557	0.0112162	0.202628	0.0478955	0.0096349	0.0675743	0.0150623	0.216191	0.125015
rs155610	2	158289538	0.8889	0.5288	0.08216	0.07732	0.1393	0.243163	african_san + south_asian	0.08303	0.376317	0.382085	0.3165	0.127686	0.131604	0.0894207	3.99094e-05	0.00418679	0.00503467
rs2073272	6	90321955	0.1333	0.201	0.2972	0.1701	0.695	0.0954956	south_asian + east_asian	0.00413943	0.0202873	0.00131821	0.174507	0.00621485	0.000790526	0.129316	0.0113902	0.0813594	0.148477
rs11768398	7	142239119	0.1444	0.2644	0.533	0.201	0.1636	0.0486265	european + south_asian	0.0112019	0.0882501	0.00281336	0.000353884	0.0381927	0.00282093	0.00760806	0.0609631	0.0781083	0.00117464
rs6608452	1	171117113	0.7222	0.1635	0.1714	0.06186	0.1895	0.132431	african_san + african_non_san	0.168455	0.162995	0.258188	0.151063	5.59632e-05	0.0133404	0.000581802	0.0150792	0.000277004	0.0193152
rs6509448	19	50456518	0.3444	0.4712	0.6221	0.2784	0.4612	0.0287942	european + south_asian	0.00834866	0.0391171	0.00254288	0.00710855	0.0115314	0.0199994	5.02304e-05	0.0609576	0.0130937	0.0180646
rs1467387	22	25931372	0.03333	0.3641	0.831	0.7268	0.3927	0.188791	african_san + european	0.0976787	0.3837	0.297821	0.109887	0.118974	0.0679318	0.000434769	0.00794029	0.105795	0.0578118
rs259361	1	95756826	0.3	0.25	0.3897	0.09794	0.2729	0.0255567	european + south_asian	0.00156905	0.00446116	0.0332726	0.000449261	0.0112819	0.0206916	0.000339562	0.06087	0.00772763	0.0261859
rs2252647	8	52953283	0.04444	0.009615	0.6385	0.5876	0.4635	0.194956	african_non_san + european	0.00623679	0.223964	0.19407	0.130511	0.27564	0.243707	0.174727	0.00136595	0.0155578	0.00774077
rs17356664	19	45740771	0.6667	0.2356	0.2958	0.3814	0.002283	0.129968	south_asian + east_asian	0.097144	0.0705666	0.0413717	0.310985	0.00232571	0.0125451	0.0837502	0.00409806	0.109328	0.148426
rs2275767	1	39945297	0.05556	0.1485	0.6651	0.8385	0.5685	0.209504	african_non_san + south_asian	0.0121855	0.227525	0.359165	0.171563	0.146826	0.261939	0.100635	0.0204773	0.00494513	0.0449285
rs17049608	2	130336183	0.08889	0.2427	0	0.1649	0.1804	0.0417156	european + south_asian	0.0220884	0.0318409	0.00660695	0.00914141	0.0925201	0.00468601	0.00291722	0.0608594	0.0670006	0.0002103
rs2605044	4	180359396	0.6667	0.1202	0.1408	0.07216	0	0.16648	african_san + african_non_san	0.168359	0.153051	0.210811	0.31828	0.000467906	0.00335058	0.0435809	0.00629017	0.0514659	0.0256842
rs6787396	3	64326472	0.4222	0.2019	0.73	0.6134	0.1096	0.122739	european + east_asian	0.0287224	0.0493941	0.0184158	0.0658029	0.147685	0.0908778	0.00820305	0.00773731	0.215759	0.147836
rs11178343	12	71038286	0.2222	0.274	0.04695	0.299	0.5639	0.0738359	european + south_asian	0.00180053	0.0354354	0.00383707	0.0627745	0.0521408	0.000382275	0.0438732	0.0608475	0.178194	0.0362328
rs10039856	5	142252549	0.8182	0.4087	0.07746	0.1392	0.6553	0.186093	south_asian + east_asian	0.0919329	0.314377	0.253429	0.017321	0.0801525	0.0472029	0.0308549	0.00499442	0.198688	0.148075
rs181224	17	56191008	0.04545	0.2115	0.7183	0.8299	0.91096	0.279059	african_san + east_asian	0.033062	0.275252	0.364889	0.449595	0.135437	0.206299	0.277506	0.00897636	0.0320079	0.00739056
rs17039519	3	4023232	0.03333	0.04808	0.06103	0.3263	0.3151	0.0695921	european + south_asian	0.000700161	0.0021638	0.0822824	0.07788	0.000407331	0.0699477	0.0658243	0.060834	0.0569485	7.19784e-05
rs7478060	10	59607273	0.2444	0.1683	0.5986	0.7268	0.94521	0.194126	african_non_san + east_asian	0.00444075	0.0659345	0.121475	0.29082	0.10235	0.167837	0.353909	0.00923284	0.0939843	0.0468354
rs1434957	4	20926819	0	0.4087	0.3024	0.3802	0.2294	0.0789472	african_san + african_non_san	0.168183	0.118343	0.154287	0.0869552	0.00618176	0.000425139	0.0186852	0.00337096	0.00342088	0.0135205
rs754174	1	61392338	0.1889	0.19	0.02817	0.2577	0.2638	0.030588	european + south_asian	9.84967e-07	0.0369683	0.00342233	0.00401915	0.0373254	0.00330758	0.00389478	0.060776	0.0630228	2.41302e-05
rs7394810	11	366710	0.1	0.351	0.7066	0.91237	0.93836	0.250972	african_san + south_asian	0.0472083	0.209202	0.382019	0.414142	0.0648717	0.185511	0.210918	0.0358749	0.0492998	0.00122834
rs2270409	8	141105774	0.04444	0.2233	0.1966	0.4167	0.828	0.172875	european + east_asian	0.0372479	0.0292301	0.109459	0.364564	0.000537524	0.0217407	0.196783	0.0289654	0.215497	0.0937781
rs7144649	14	57822216	0.1	0.06566	0.7512	0.5825	0.7283	0.208647	african_non_san + european	0.0019533	0.238987	0.139584	0.223321	0.274643	0.169038	0.258164	0.0161444	0.000340576	0.0118323
rs2426053	20	46566785	0.2889	0.165	0.8474	0.8542	0.4406	0.176878	african_non_san + south_asian	0.0110483	0.169651	0.174614	0.0124835	0.25554	0.261351	0.0462468	4.55369e-05	0.0944487	0.0983274
rs2456050	15	76479090	0.3444	0.545	0.23	0.567	0.5734	0.0407735	european + south_asian	0.0205172	0.0080319	0.0251905	0.026643	0.0534326	0.000245095	0.000409073	0.0606896	0.0628903	2.0892e-05
rs9954233	18	31298923	0.01111	0.25	0.3821	0.3158	0.8379	0.18201	south_asian + east_asian	0.0757518	0.132597	0.103002	0.429616	0.0101471	0.00267238	0.186544	0.00242132	0.114639	0.147889
rs6502692	17	3019725	0.1333	0.4087	0.94131	0.93814	0.9726	0.297767	african_san + european	0.0497539	0.382381	0.37826	0.428431	0.180713	0.177512	0.217596	2.21788e-05	0.00303719	0.00356929
rs4497566	13	51694325	0.1778	0.1683	0.04717	0.299	0.2752	0.0293108	european + south_asian	7.8841e-05	0.0226106	0.0102008	0.00681073	0.0201149	0.0120517	0.0083425	0.0606887	0.0524001	0.000346016
rs579005	12	119940209	0.07778	0.601	0.4366	0.7268	0.8653	0.167171	african_san + african_non_san	0.167671	0.0908972	0.244065	0.357257	0.0135949	0.00890476	0.0461862	0.0439863	0.106701	0.0150096
rs1910740	4	52698757	0.1444	0.2163	0.7958	0.4639	0.3516	0.114636	european + south_asian	0.00439579	0.231838	0.0626349	0.029476	0.178896	0.0347401	0.0113371	0.0606812	0.104943	0.00654417
rs10808652	8	93664619	0	0.1068	0.002347	0.02062	0.4429	0.127214	south_asian + east_asian	0.0385211	0.000814098	0.00720005	0.185431	0.0336042	0.0169487	0.0748311	0.00421393	0.178625	0.147867
rs8075367	17	53563973	0.01111	0.1127	0.2864	0.04124	0	0.0664228	european + south_asian	0.0255946	0.090574	0.00473006	0.00386595	0.0242679	0.00931172	0.0407423	0.0605694	0.111282	0.0145098
rs4670838	2	38482924	0.4111	0.2933	0.06573	0.2474	0.6621	0.09352	european + east_asian	0.00762966	0.0893923	0.0152877	0.0320211	0.0468917	0.00133627	0.0697959	0.0329739	0.214596	0.0894997
rs1488299	4	27261443	0.2444	0.1765	0.5305	0.5412	0.94977	0.172408	african_non_san + east_asian	0.00348056	0.0439016	0.0470604	0.296531	0.0709214	0.0748571	0.352536	5.75419e-05	0.127677	0.122771
rs2836658	21	40119930	0.06667	0.2549	0.3005	0.6443	0.7032	0.133884	european + south_asian	0.0346726	0.0486732	0.202855	0.239895	0.00129694	0.078779	0.104378	0.0605272	0.0834324	0.00197485
rs739719	5	131872865	0.2667	0.2828	0.91315	0.9433	0.7991	0.214804	african_non_san + south_asian	0.000162624	0.239317	0.272063	0.150183	0.228441	0.26068	0.141177	0.00171738	0.0135177	0.0243808
rs13385459	2	40123904	0.5111	0.6553	0.01651	0.03646	0.05708	0.20877	african_non_san + european	0.0107358	0.188486	0.162269	0.140896	0.274167	0.244544	0.219714	0.00197668	0.00612977	0.00120151
rs17437711	7	19421606	0.7222	0.165	0.1415	0.06842	0.06849	0.15389	african_san + african_non_san	0.167406	0.184559	0.250866	0.25079	0.000532419	0.0116175	0.011597	0.0072416	0.00722524	9.60499e-09
rs670300	9	111186546	0.1222	0.02885	0.2512	0.02577	0.009174	0.0490631	european + south_asian	0.0166978	0.0139348	0.0183264	0.0306088	0.0578232	4.46621e-05	0.0027226	0.0605211	0.0788319	0.00208723
rs607840	18	6043025	0.1111	0.2404	0.3967	0.4227	0.01382	0.0823226	south_asian + east_asian	0.0147127	0.0563494	0.0651723	0.0228307	0.0141759	0.0189263	0.0686373	0.000349442	0.135335	0.147674
rs10878211	12	65199922	0.03333	0.3798	0.6344	0.6495	0.8927	0.201451	african_san + east_asian	0.10432	0.235529	0.245025	0.446926	0.0327771	0.036857	0.153146	0.000124006	0.0482507	0.0436496
rs896344	11	45554951	0.05556	0.203	0.7075	0.8608	0.805	0.247679	african_san + south_asian	0.0254632	0.255335	0.380605	0.329412	0.134683	0.23709	0.194152	0.0176632	0.0064804	0.0028075
rs2499646	6	154666611	0.2667	0.4369	0.669	0.3247	0.2123	0.0555271	european + south_asian	0.015998	0.0836618	0.00202155	0.00203441	0.0275056	0.00669229	0.0292129	0.0605043	0.110149	0.00808636
rs4657305	1	163762232	0.07778	0.3883	0.4977	0.299	0	0.116237	european + east_asian	0.072276	0.116891	0.0422159	0.0277435	0.00607594	0.00442877	0.158194	0.0207614	0.2145	0.116833
rs6726520	2	40636152	0.03333	0.1875	0.5213	0.1927	0.05936	0.0915337	european + south_asian	0.0330266	0.171213	0.0346489	0.00194112	0.0627194	2.1954e-05	0.0198135	0.0604956	0.143726	0.021111
rs2666172	8	25182969	0.03333	0.4615	0.8286	0.6907	0.7763	0.197483	african_san + european	0.141321	0.381469	0.272232	0.336073	0.0763177	0.02716	0.0537346	0.0131637	0.00216201	0.00470118
rs3849595	4	180530532	0.5444	0.04808	0.284	0.3969	0.1575	0.0815023	african_san + african_non_san	0.166634	0.0354053	0.0109564	0.0856826	0.0547941	0.0977628	0.0170085	0.00712037	0.0117593	0.0366715
rs17060428	4	175167253	0.3636	0.1373	0.2113	0.08247	0.5688	0.0780043	south_asian + east_asian	0.0350824	0.0142849	0.0606113	0.0213047	0.00478645	0.0038785	0.107473	0.0170501	0.0691084	0.146839
rs7896729	10	5354677	0.3111	0.4615	0.2089	0.5412	0.6399	0.0508367	european + south_asian	0.0119854	0.00682013	0.0273363	0.0552194	0.0364625	0.00317944	0.0161696	0.0604667	0.0986868	0.00504566
rs6778699	3	41770835	0.3556	0.5769	0	0	0.002283	0.212123	african_non_san + south_asian	0.0248086	0.142619	0.142619	0.136279	0.260122	0.260122	0.253066	0	0.00079188	0.00079188
rs2191139	19	42001210	0.4667	0.07426	0.7618	0.6804	0.5297	0.128655	african_non_san + european	0.106011	0.046847	0.0235409	0.00198584	0.272889	0.217197	0.134581	0.00412951	0.0298488	0.0119361
rs444594	20	14466618	0.2333	0.3125	0.1761	0.5	0.2352	0.0297426	european + south_asian	0.00396221	0.00251886	0.0389585	2.51566e-06	0.0127288	0.0183478	0.00376565	0.060446	0.00268016	0.0383506
rs821785	7	112464841	0.1111	0.1346	0.669	0.5619	0.91781	0.222599	african_non_san + east_asian	0.000641477	0.176924	0.12155	0.376282	0.158773	0.106105	0.352211	0.00607329	0.049925	0.0884335
rs11011346	10	38009483	0.5444	0.04808	0.2676	0.04737	0.2717	0.0985217	african_san + african_non_san	0.166634	0.0403414	0.167389	0.0390701	0.0492308	1.38651e-06	0.0506049	0.0496986	1.06696e-05	0.0510782
rs17153451	7	26385449	0.02222	0.2129	0.1769	0.4691	0.03196	0.0905935	south_asian + east_asian	0.0498695	0.0375063	0.15862	0.00045232	0.00103362	0.0371915	0.0421066	0.0501619	0.0306337	0.146553
rs4701734	5	6456627	0.07778	0.2644	0.6315	0.2887	0.09589	0.0996938	european + south_asian	0.032149	0.184539	0.0391225	0.000517875	0.0698382	0.000369018	0.0248301	0.0603917	0.16846	0.0310632
rs756913	7	24539772	0	0.05825	0.4953	0.1907	0	0.140216	european + east_asian	0.0206248	0.213187	0.0711259	0	0.132268	0.0210666	0.0206248	0.0528356	0.213187	0.0711259
rs7228736	18	7622514	0.2333	0.2647	0.8545	0.5412	0.6347	0.116657	european + south_asian	0.000659408	0.21026	0.0510113	0.0845897	0.189656	0.0403576	0.0709171	0.0603891	0.0325752	0.00451837
rs4896325	6	138484929	0.07778	0.4231	0.838	0.8866	0.539	0.199296	african_san + south_asian	0.0855248	0.331454	0.379073	0.136099	0.0965401	0.126973	0.00674132	0.00249783	0.0537588	0.0777918
rs11647185	16	51352193	0.5778	0.2398	0.5117	0.1856	0.06621	0.0943453	european + south_asian	0.0604981	0.00220392	0.0845043	0.166014	0.0400838	0.0021976	0.0306001	0.0602804	0.132915	0.0167761
rs10097855	8	142885216	0.4222	0.1019	0.4131	0.4323	0.01826	0.097959	south_asian + east_asian	0.0700753	4.25601e-05	5.21091e-05	0.141109	0.0668233	0.073758	0.0169748	0.000188846	0.136808	0.14594
rs6726960	2	11898931	0.1667	0.3077	0.7793	0.8711	0.997717	0.262594	african_san + east_asian	0.0138994	0.202485	0.27498	0.446179	0.116838	0.176307	0.329047	0.00737479	0.077643	0.041855
rs3010003	1	212159272	0.1111	0.6505	0.4343	0.5825	0.6187	0.0873791	african_san + african_non_san	0.166482	0.0692768	0.131303	0.149433	0.0237345	0.00244718	0.000545255	0.0110253	0.017149	0.000683045
rs12262809	10	15835277	0.05556	0.125	0.7524	0.8093	0.8196	0.270789	african_non_san + south_asian	0.00751421	0.287465	0.333084	0.342049	0.217386	0.258984	0.267227	0.00237031	0.00336709	8.77617e-05
rs9552360	13	21689938	0.2	0.1485	0.5681	0.232	0.2694	0.050584	european + south_asian	0.00231116	0.0738893	0.000756412	0.00336154	0.100463	0.00569525	0.0111824	0.0602696	0.0466332	0.000931444
rs6740875	2	45117702	0.1	0.1765	0.8774	0.732	0.7603	0.232397	african_non_san + european	0.0062102	0.344314	0.225797	0.245449	0.272635	0.165303	0.18276	0.0171509	0.0117291	0.000528755
rs1010544	17	64687446	0.02222	0.4175	0.8066	0.701	0.5783	0.179496	african_san + european	0.133716	0.379587	0.296053	0.217388	0.0825283	0.0413661	0.0129849	0.00755666	0.0311511	0.0081946
rs2989594	13	30111750	0.5	0.2772	0.05189	0.2423	0.6347	0.102319	european + east_asian	0.0263995	0.140487	0.036133	0.00927051	0.0499641	0.000792282	0.0659133	0.038757	0.212972	0.0805018
rs4509530	1	73173871	0.07778	0.3873	0.2629	0.6031	0.726	0.122202	european + south_asian	0.071908	0.0317339	0.168803	0.243515	0.00885738	0.0234713	0.059354	0.0602406	0.111453	0.00850548
rs6132511	20	22379060	0.1778	0.06796	0.05769	0.01053	0.4083	0.0786524	south_asian + east_asian	0.0144387	0.0181055	0.0488376	0.0327226	0.000224157	0.0121608	0.086633	0.00925743	0.0944713	0.145852
rs11999319	9	112693360	0.2444	0.2277	0.7277	0.3866	0.2581	0.0750922	european + south_asian	0.00019335	0.121942	0.01178	0.000124724	0.131145	0.0149587	0.00062849	0.0602326	0.11475	0.00949661
rs10027540	4	185750840	0.8111	0.2524	0.2901	0.3041	0.2523	0.0988412	african_san + african_non_san	0.166339	0.144585	0.137036	0.1664	0.000899317	0.00166551	6.62534e-09	0.000117328	0.000904202	0.00167215
rs10437653	11	46297631	0.05556	0.08654	0.4883	0.5155	0.8699	0.218043	african_non_san + east_asian	0.00183132	0.131446	0.144481	0.389792	0.106159	0.118163	0.35168	0.000369971	0.0878209	0.0773016
rs997079	2	226257605	0.1889	0.3125	0.7277	0.3866	0.3927	0.0680096	european + south_asian	0.0102477	0.154587	0.0242113	0.0255842	0.0890292	0.00302299	0.00352785	0.0602326	0.0581447	1.95578e-05
rs12583390	13	58282966	0.08889	0.2653	0.1455	0.4583	0.5069	0.0695905	european + south_asian	0.0277148	0.00390599	0.0919881	0.112563	0.0111223	0.0203502	0.0311816	0.0602213	0.0775172	0.00118288
rs7185578	16	5548020	0.7	0.7452	0.162	0.07732	0.05505	0.224809	african_non_san + south_asian	0.00127512	0.156677	0.226625	0.250845	0.183576	0.257453	0.282726	0.00867397	0.0153724	0.00100754
rs10744682	12	5555040	0.2889	0.5728	0.3052	0.3402	0.8539	0.100414	south_asian + east_asian	0.0417162	0.000159064	0.00152701	0.174392	0.0368287	0.027519	0.0499279	0.000700851	0.164892	0.145664
rs11950313	5	152094555	0.4111	0.2598	0.2535	0.4175	0.8744	0.111962	european + east_asian	0.0129192	0.0140934	2.11e-05	0.124223	2.60055e-05	0.013976	0.208723	0.0151955	0.212904	0.121214
rs7045276	9	1926444	0.04444	0.1019	0.7981	0.5928	0.4406	0.19598	african_non_san + european	0.00624042	0.338283	0.19701	0.120027	0.272007	0.14326	0.0768424	0.0252462	0.069832	0.0116408
rs10497205	2	160725948	0.01111	0.009615	0.3638	0.08333	0	0.0991892	european + south_asian	2.72662e-05	0.124204	0.0163119	0.00386595	0.126514	0.0174683	0.00334392	0.0601825	0.146476	0.029786
rs2051979	17	10944407	0.7778	0.575	0.01643	0.01031	0.07078	0.280528	african_san + south_asian	0.0237868	0.365086	0.376978	0.288974	0.224363	0.234874	0.160275	0.00035804	0.00951085	0.0131358
rs10969868	9	30797625	0	0.404	0.5822	0.4742	0.3653	0.115839	african_san + african_non_san	0.165862	0.263348	0.201806	0.147185	0.0159659	0.00250334	0.000791196	0.00586222	0.023779	0.00610013
rs4146042	7	38617573	0.01111	0.06311	0.1315	0.4381	0.4612	0.115914	european + south_asian	0.010407	0.0318664	0.159422	0.17102	0.00678646	0.102546	0.112512	0.0600835	0.0680591	0.000269563
rs7543044	1	35674311	0.1111	0.3971	0.92019	0.8073	0.4886	0.19273	african_san + european	0.0564812	0.379101	0.270353	0.089889	0.166868	0.0911432	0.00424788	0.0138968	0.121498	0.0572056
rs1106098	14	86794215	0.1667	0.2212	0.2864	0.3854	0.004566	0.062964	south_asian + east_asian	0.00238137	0.0103181	0.0305535	0.0524275	0.00281183	0.0161003	0.0737084	0.00550711	0.100764	0.145464
rs9585460	13	101214522	0.5	0.3641	0.4977	0.1753	0.1014	0.065665	european + south_asian	0.00944016	2.64502e-06	0.0607952	0.100809	0.00912824	0.0229942	0.0506334	0.0600227	0.0998401	0.00578714
rs1440931	4	65902264	0.8222	0.625	0.1972	0.2216	0	0.229632	african_san + east_asian	0.0247189	0.21069	0.193704	0.443236	0.0982267	0.0860904	0.290305	0.000449732	0.0737478	0.0837219
rs6459338	6	14203872	0.3	0.3932	0.2062	0.5365	0.637	0.0513811	european + south_asian	0.00480532	0.00584402	0.0290486	0.0581668	0.0210918	0.0103549	0.0300497	0.059991	0.0988017	0.00521707
rs888530	12	109144520	0.02222	0.1731	0.507	0.299	0.002283	0.124089	european + east_asian	0.0362482	0.17802	0.0823939	0.00474668	0.0641602	0.0110927	0.058697	0.0226774	0.212769	0.11073
rs2185359	14	43994785	0.05556	0.5577	0.1174	0.1598	0.0137	0.117757	african_san + african_non_san	0.165855	0.00617517	0.0146822	0.00700754	0.115304	0.0897897	0.218828	0.00188864	0.024925	0.0390924
rs2031175	9	649750	0.1111	0.01442	0.5399	0.6237	0.1393	0.162216	african_non_san + south_asian	0.0223687	0.111562	0.152041	0.000909293	0.207549	0.257325	0.0314653	0.00361262	0.0939445	0.131836
rs9311137	3	36842884	0.1	0.07692	0.2723	0.3505	0.8584	0.187841	african_non_san + east_asian	0.000827921	0.025284	0.0470536	0.325811	0.0347638	0.0593622	0.351534	0.00357191	0.187886	0.14336
rs1056321	17	2322776	0.3444	0.1779	0.7981	0.4688	0.7009	0.109854	european + south_asian	0.0182038	0.109491	0.00804217	0.0651154	0.20725	0.0496722	0.146637	0.0599819	0.00632132	0.0280288
rs736718	16	82656425	0.2556	0.1875	0.4202	0.375	0.002283	0.078443	south_asian + east_asian	0.00337189	0.0152524	0.00829214	0.0920844	0.0326242	0.0220596	0.0643393	0.00106669	0.167336	0.145382
rs2613674	8	21047865	0.4111	0.08654	0.777	0.6392	0.7352	0.144511	african_non_san + european	0.0751775	0.0713829	0.0263148	0.0547697	0.271239	0.180884	0.240935	0.0115662	0.00118546	0.00537519
rs9318740	13	25291876	0.2889	0.5433	0.6878	0.3454	0.226	0.0616595	european + south_asian	0.0337237	0.081869	0.00184438	0.00259198	0.0110795	0.0199679	0.0543995	0.0598949	0.111804	0.0087814
rs1077224	8	135635481	0.6778	0.1324	0.3239	0.2732	0.347	0.0717374	african_san + african_non_san	0.165305	0.0640003	0.08448	0.0557964	0.0266823	0.0155899	0.0324872	0.0015357	0.000299256	0.00318794
rs1798192	12	123200768	0.3256	0.4406	0.5962	0.2577	0.5525	0.0345719	european + south_asian	0.0070151	0.0373159	0.00279438	0.0263772	0.0121718	0.0185633	0.00627424	0.0598564	0.000976783	0.0458945
rs16856593	2	170054180	0.7444	0.3173	0.004695	0	0	0.273653	african_san + south_asian	0.0946317	0.362202	0.375914	0.375914	0.113984	0.125016	0.125016	0.00162992	0.00162992	0
rs1382005	21	28505656	0.05556	0.1971	0.4742	0.4021	0.009132	0.110668	south_asian + east_asian	0.0238864	0.124906	0.0936459	0.00953207	0.0440223	0.0254201	0.0577113	0.00264207	0.181098	0.145176
rs1146261	20	35487159	0.1889	0.432	0.5164	0.2887	0.004566	0.100385	european + east_asian	0.035213	0.0604551	0.00688896	0.0609516	0.0035755	0.0111923	0.16821	0.0272357	0.212676	0.101751
rs1559660	11	127713173	0.3444	0.3971	0.441	0.134	0.2808	0.0285566	european + south_asian	0.00148903	0.00490059	0.0312404	0.00235608	0.000989904	0.045913	0.00757377	0.0598533	0.0139961	0.0166776
rs1398442	12	85809907	0	0	0.5498	0.5722	0.5046	0.218021	african_non_san + south_asian	0	0.243982	0.25728	0.218295	0.243982	0.25728	0.218295	0.000254693	0.00102491	0.00230024
rs6580376	5	144865617	0.4889	0.3431	0.4695	0.1546	0	0.111668	european + south_asian	0.0109825	0.000188518	0.0664282	0.209705	0.00830563	0.0242301	0.1368	0.0597854	0.19931	0.056822
rs10754339	1	117690272	0.1111	0.2933	0.92019	0.8866	0.90868	0.283817	african_san + european	0.0264927	0.379101	0.341957	0.365756	0.228489	0.197554	0.217278	0.0016235	0.000211793	0.000664409
rs300970	5	119876209	0.03333	0.5098	0.5283	0.433	0.07534	0.127379	african_san + african_non_san	0.165265	0.174882	0.127935	0.0044011	0.000171384	0.00296176	0.12434	0.00455482	0.133007	0.0911802
rs551657	5	176233792	0.7444	0.7308	0.05634	0.07216	0.01826	0.286532	african_non_san + european	0.000119465	0.280571	0.262429	0.334915	0.2707	0.252781	0.324498	0.000521581	0.00528455	0.00897293
rs11208722	1	66171001	0.1778	0.101	0.3286	0.4021	0.009132	0.0746599	south_asian + east_asian	0.00621495	0.0152116	0.0311594	0.0504769	0.0400186	0.0634673	0.0235456	0.00291606	0.111505	0.145176
rs26540	5	111349320	0.03333	0.3058	0.3028	0.6443	0.5662	0.117152	european + south_asian	0.0742796	0.0731289	0.241728	0.19542	5.3141e-06	0.0586003	0.034905	0.0596863	0.0357547	0.00319525
rs707824	6	14636963	0.7333	0.7228	0.1226	0.2188	0.002326	0.236573	african_non_san + east_asian	6.9608e-05	0.206717	0.139333	0.359593	0.199967	0.133604	0.35152	0.00826519	0.0394411	0.0767847
rs1491631	3	59004271	0.8222	0.4279	0.1854	0.06701	0	0.236074	african_san + east_asian	0.0861601	0.219356	0.330059	0.443236	0.0352951	0.0952473	0.177786	0.0164489	0.0689987	0.0238048
rs608908	15	37670312	0.1222	0.1058	0.06103	0.3229	0.2225	0.0313518	european + south_asian	0.000333113	0.00571961	0.0299557	0.00892319	0.00331409	0.0363237	0.0126394	0.0596455	0.0282315	0.00638083
rs7077100	10	74306164	0.4886	0.5245	0.6627	0.4278	0.06849	0.0932279	european + east_asian	0.000644654	0.0155995	0.00186252	0.120273	0.0099342	0.00469352	0.137034	0.0280898	0.212098	0.0940878
rs12492283	3	187203412	0.4556	0.3654	0.05399	0.3093	0.5685	0.0761846	european + south_asian	0.00420937	0.117892	0.0113814	0.00639057	0.0802713	0.00176136	0.0208634	0.059559	0.173177	0.0345258
rs737407	21	37054070	0.5222	0.03883	0.3673	0.25	0.1791	0.0754846	african_san + african_non_san	0.165255	0.0121975	0.0397234	0.0667545	0.0937667	0.0496263	0.027229	0.00809715	0.0226512	0.00374243
rs6128983	20	59526685	0.01389	0.1373	0.05634	0.1289	0.6336	0.145719	south_asian + east_asian	0.0312634	0.00711037	0.0284899	0.264557	0.00963529	7.64512e-05	0.138147	0.00802495	0.207383	0.144022
rs7763910	6	26472655	0.08889	0.05288	0.6221	0.7053	0.6705	0.200718	african_non_san + south_asian	0.00248637	0.169288	0.218682	0.197022	0.204388	0.257009	0.234018	0.00388412	0.0012817	0.000705373
rs1399959	2	172432306	0.4444	0.2596	0.3709	0.7113	0.7945	0.0870382	european + south_asian	0.018881	0.00279951	0.0370089	0.0668903	0.00720153	0.105913	0.151397	0.0595567	0.0957225	0.00466832
rs1441242	8	87683465	0.8111	0.585	0.1221	0.03093	0	0.284502	african_san + south_asian	0.0308821	0.263058	0.369325	0.432886	0.124759	0.209169	0.265062	0.0156499	0.0443028	0.010841
rs236841	2	205833521	0.2778	0.1939	0.2028	0.5309	0.5849	0.0609239	european + south_asian	0.00490275	0.00386393	0.0336862	0.0489294	6.22734e-05	0.063254	0.083234	0.0595099	0.0789788	0.00147859
rs2284280	7	107811702	0.07778	0.06796	0.7488	0.6495	0.8151	0.249201	african_non_san + european	0.000178545	0.259552	0.194949	0.311371	0.270274	0.204641	0.322758	0.00588016	0.00323258	0.0177085
rs7603857	2	122994633	0.1333	0.1154	0.5587	0.268	0.01835	0.103458	european + east_asian	0.000368103	0.105509	0.0143664	0.0263731	0.11711	0.0192197	0.0208771	0.044305	0.211933	0.0742826
rs7926942	11	13739556	0.3444	0.3333	0.3404	0.4794	0.03881	0.0612635	south_asian + east_asian	6.87485e-05	8.88252e-06	0.00943805	0.0845146	2.82088e-05	0.0111079	0.0801345	0.0100228	0.0829277	0.143898
rs10491042	10	49774209	0.3	0.466	0.2887	0.6289	0.8995	0.114915	european + south_asian	0.0146648	7.68482e-05	0.055416	0.204591	0.0168434	0.0134514	0.116272	0.0594874	0.21175	0.0533308
rs10115383	9	103370532	0.92222	0.4038	0.2958	0.3918	0.3807	0.114443	african_san + african_non_san	0.165101	0.2289	0.171569	0.177678	0.00642978	7.51415e-05	0.00027983	0.00511889	0.00403323	6.49692e-05
rs2440359	15	53131796	0.05556	0.3077	0.8592	0.6959	0.5297	0.184149	african_san + european	0.0579463	0.379017	0.2475	0.151513	0.167323	0.0773675	0.0255539	0.0196357	0.0665962	0.014639
rs1435831	15	26480712	0	0.01471	0.4249	0.1237	0.002283	0.123208	european + south_asian	0.00512535	0.176273	0.0449114	0.00079188	0.147416	0.0261282	0.00255631	0.0594604	0.169681	0.0399211
rs4731365	7	127082497	0.05556	0.005102	0.3726	0.4227	0.7306	0.190682	african_non_san + east_asian	0.012596	0.0818641	0.102215	0.271489	0.138381	0.162496	0.350462	0.00131057	0.0663195	0.0494454
rs1887054	1	92099741	0.3111	0.3894	0.6761	0.93814	0.98165	0.193147	european + south_asian	0.00337281	0.0681891	0.235741	0.2939	0.0418739	0.188236	0.242622	0.0594575	0.0970053	0.0064771
rs10952303	7	150832913	0.03333	0.04808	0.3146	0.4794	0.03899	0.111991	south_asian + east_asian	0.000700161	0.0776852	0.150005	0.000115011	0.0656421	0.134372	0.000248478	0.0142615	0.0727722	0.143704
rs3181362	9	117667443	0.5333	0.6923	0.0493	0.04639	0.1826	0.177985	african_non_san + south_asian	0.0133912	0.159623	0.162676	0.0691091	0.252532	0.256109	0.139021	2.32389e-05	0.0228962	0.0242819
rs4581480	11	113324474	0.07778	0.5962	0.07895	0.05155	0.2032	0.116146	african_san + african_non_san	0.165101	2.36921e-06	0.00143118	0.0167918	0.164054	0.190968	0.0832253	0.0015494	0.0164081	0.0274357
rs2907499	12	4616901	0.8556	0.4375	0.1056	0.09794	0.0137	0.246943	african_san + east_asian	0.100464	0.317351	0.325366	0.441954	0.0735293	0.0780543	0.155056	8.02514e-05	0.0212036	0.0188494
rs4954657	2	140161948	0	0.07212	0.07981	0.3557	0.3288	0.087232	european + south_asian	0.0256695	0.0284896	0.142666	0.130232	0.000105349	0.064095	0.0548324	0.0594473	0.0504975	0.000401878
rs10177590	2	177648762	0.3889	0.2356	0.493	0.268	0	0.0924901	european + east_asian	0.0137849	0.00550573	0.00831905	0.158485	0.0363502	0.000696883	0.0895412	0.0271541	0.211933	0.103291
rs16929973	12	26209514	0.04545	0.04808	0.002347	0.1753	0.3288	0.0685583	european + south_asian	1.93979e-05	0.0121222	0.0227562	0.0729177	0.0129996	0.0215272	0.0708789	0.0594345	0.123858	0.0158177
rs7290139	22	45718743	0	0.004808	0.6103	0.3711	0.3836	0.182277	african_non_san + european	0.00166922	0.280858	0.149936	0.155923	0.267593	0.138244	0.144133	0.0288981	0.0259222	8.31298e-05
rs12646901	4	15102929	0.3111	0.2163	0.5728	0.299	0.8174	0.104708	south_asian + east_asian	0.00581008	0.0351485	8.63332e-05	0.137223	0.0683926	0.00448473	0.19383	0.0386447	0.0360476	0.143693
rs2189352	7	11418670	0.07778	0.375	0.7606	0.8763	0.7192	0.194854	african_san + south_asian	0.067439	0.268179	0.368319	0.238884	0.0779498	0.143332	0.0610685	0.0114257	0.00111417	0.0195358
rs618282	6	148256207	0.5	0.4904	0.2512	0.5876	0.5365	0.0281115	european + south_asian	4.6085e-05	0.0334706	0.00387171	0.000667163	0.0310738	0.00476058	0.00106375	0.0594127	0.0433741	0.00132665
rs8037395	15	44579854	0.7841	0.226	0.01415	0.0567	0.1674	0.201993	african_san + african_non_san	0.165063	0.37467	0.310691	0.205266	0.0627252	0.0313131	0.00272484	0.0070765	0.0413071	0.0160156
rs11728853	4	80751649	0.1556	0.1202	0.1948	0.5206	0.2717	0.0511571	european + south_asian	0.00132079	0.00133155	0.0774675	0.0101309	0.005285	0.0973598	0.0186036	0.0593799	0.00414812	0.0327994
rs4685668	3	430682	0.5111	0.6378	0.03589	0.02062	0.004566	0.227002	african_non_san + south_asian	0.00823312	0.162926	0.182426	0.209747	0.234256	0.25606	0.28584	0.00107449	0.0070166	0.00280059
rs2396578	6	45898054	0.1	0.3495	0.90845	0.768	0.7489	0.205153	african_san + european	0.0467447	0.377515	0.251027	0.237376	0.182876	0.091819	0.0829596	0.018706	0.0231561	0.000248961
rs264943	2	104298541	0.3889	0.3317	0.5312	0.2368	0.009174	0.0916142	european + east_asian	0.00177585	0.0102255	0.0135537	0.138853	0.0204318	0.00555301	0.112805	0.0467073	0.21176	0.0730676
rs1007308	3	187889723	0.5778	0.58	0.2746	0.6134	0.4292	0.033226	european + south_asian	2.4818e-06	0.047828	0.000657891	0.0110825	0.0485027	0.000579583	0.0114148	0.0593702	0.0131805	0.017094
rs1383290	18	32373736	0.02222	0.08333	0.5657	0.7083	0.8641	0.272082	african_non_san + east_asian	0.00991362	0.210136	0.301273	0.434668	0.144567	0.226031	0.349626	0.0110468	0.056736	0.0183894
rs1541318	1	4634978	0.03333	0.1442	0.3873	0.3711	0.002283	0.102411	south_asian + east_asian	0.0203468	0.107544	0.100622	0.00822515	0.0389657	0.0345577	0.0476035	0.000139362	0.151251	0.143538
rs15997	3	12624070	0.1222	0.2282	0.3826	0.7216	0.8638	0.177878	european + south_asian	0.00984754	0.0466524	0.199537	0.308404	0.0141631	0.127623	0.221361	0.0593293	0.130812	0.0156369
rs17096082	12	45931618	0.7	0.1505	0.02582	0.08763	0.08676	0.164878	african_san + african_non_san	0.16471	0.289693	0.216482	0.217315	0.0265236	0.00476024	0.00491032	0.00940086	0.00919779	1.18872e-06
rs11208591	1	65583858	0.02222	0.02913	0.6745	0.6289	0.379	0.206948	african_non_san + european	0.000239296	0.277674	0.247942	0.116182	0.267238	0.237857	0.108348	0.0011457	0.0444562	0.0315605
rs17740582	18	27796007	0.2333	0.1212	0.2608	0.03125	0	0.0599739	european + south_asian	0.0109267	0.000508393	0.0495417	0.0885802	0.0160692	0.0152663	0.0439607	0.0592752	0.1002	0.0109544
rs7095441	10	55871323	0.2222	0.2644	0.4434	0.3711	0.002294	0.0798087	south_asian + east_asian	0.00121031	0.0279415	0.0133906	0.0782319	0.0176598	0.00658804	0.095779	0.00270958	0.179008	0.143512
rs997438	7	105472752	0.1333	0.01942	0.2207	0.5515	0.4338	0.107312	european + south_asian	0.0255953	0.00661154	0.102392	0.0577907	0.0552617	0.206233	0.145083	0.0591587	0.0261395	0.00694425
rs1878078	2	48318158	0.02222	0.1106	0.4178	0.3969	0.8699	0.216955	african_san + east_asian	0.0170894	0.133856	0.124227	0.44075	0.0637343	0.0566662	0.325785	0.00022619	0.118096	0.127966
rs1234352	7	112225536	0.05556	0.1058	0.2052	0.4271	0.8311	0.191274	european + east_asian	0.00431961	0.026059	0.104082	0.352356	0.00954679	0.0696341	0.295265	0.0289295	0.211656	0.0911239
rs10974334	9	4102339	0.1667	0.2426	0.7535	0.91237	0.93836	0.253578	african_non_san + south_asian	0.00444488	0.185424	0.3162	0.346583	0.136882	0.255552	0.283926	0.0234631	0.0347476	0.00122834
rs2926419	4	131417196	0.4667	0.2356	0.7793	0.4485	0.4366	0.064206	european + south_asian	0.0297143	0.0532162	0.000166829	0.000457353	0.156162	0.0254918	0.0228941	0.0591587	0.0632168	7.17541e-05
rs2891355	8	74998868	0.8	0.4135	0.03521	0.02577	0.02995	0.256941	african_san + south_asian	0.0809249	0.353101	0.367832	0.361133	0.117106	0.127534	0.122745	0.000378302	0.000109843	8.07141e-05
rs1578894	11	26242916	0.7	0.1505	0.3797	0.2526	0.1904	0.0873495	african_san + african_non_san	0.16471	0.0525771	0.104004	0.138296	0.0345778	0.00816921	0.0014101	0.00938799	0.0223001	0.00281192
rs4416176	2	26682646	0.01111	0.03365	0.09859	0.1495	0.6598	0.168344	south_asian + east_asian	0.00303667	0.0210475	0.0380722	0.28687	0.00889328	0.0216416	0.251207	0.00300034	0.182098	0.143348
rs7225404	17	74831807	0.5444	0.6827	0.1557	0.4691	0.5872	0.0697335	european + south_asian	0.0101252	0.0866429	0.00283825	0.000932372	0.151389	0.023554	0.00492907	0.0591542	0.104557	0.0070126
rs7156058	14	56972072	0.2556	0.1731	0.8373	0.7732	0.94495	0.229917	african_non_san + east_asian	0.00507739	0.182564	0.14084	0.282136	0.240649	0.19363	0.349217	0.00328725	0.0155345	0.0323865
rs1466533	6	143860599	0.4667	0.3798	0.1596	0.4742	0.2032	0.0407179	european + south_asian	0.0038724	0.056631	2.82238e-05	0.0397617	0.0314742	0.00456027	0.0191029	0.0591	0.0016034	0.0418584
rs10888287	1	248117416	0.4556	0.6442	0.01667	0.02577	0.08028	0.191394	african_non_san + european	0.0180776	0.159594	0.147411	0.0968732	0.266615	0.252313	0.189488	0.00050219	0.0118841	0.00774341
rs1786045	18	21537962	0.8222	0.3846	0.03286	0.1082	0.121	0.207393	african_san + european	0.104453	0.376312	0.285335	0.273056	0.10686	0.0538422	0.0477984	0.0113664	0.0144765	0.000201933
rs8054797	16	50419204	0.1111	0.62	0.115	0.3144	0.7306	0.148195	european + east_asian	0.150108	1.89622e-05	0.031885	0.21483	0.147158	0.0476739	0.00699892	0.0304081	0.211428	0.0895157
rs1958628	14	48107640	0.1	0.226	0.5211	0.1959	0.1027	0.0627594	european + south_asian	0.0148709	0.11087	0.00926222	1.00054e-05	0.0474909	0.000680857	0.0141268	0.0590891	0.108997	0.00867239
rs1885477	10	4164366	0.7778	0.2206	0.1784	0.1823	0.09535	0.139765	african_san + african_non_san	0.164474	0.192869	0.19008	0.262869	0.00139602	0.00114122	0.0150915	1.28618e-05	0.00739854	0.00802113
rs1000173	2	108762878	0.1444	0.2621	0.3568	0.2938	0.8119	0.115219	south_asian + east_asian	0.0108185	0.0307804	0.0165714	0.244028	0.0052615	0.000626144	0.161058	0.00226312	0.111344	0.143063
rs10430831	11	13090444	0.1667	0.1893	0.04695	0.2938	0.4243	0.0497016	european + south_asian	0.000436594	0.0198005	0.0115112	0.0408747	0.0258519	0.00749724	0.0330921	0.0590033	0.110446	0.00928905
rs3912519	16	51883388	0.1778	0.2356	0.8774	0.90722	0.6484	0.214831	african_non_san + south_asian	0.00255351	0.271566	0.301047	0.119731	0.227735	0.255475	0.0892108	0.00116006	0.0374616	0.0509886
rs593479	1	170642899	0.03333	0.195	0.4671	0.1546	0.5342	0.099566	european + south_asian	0.0353727	0.144014	0.0232469	0.178004	0.0427332	0.00141704	0.0639198	0.0589857	0.0022529	0.0832049
rs8015068	14	43072132	0.06667	0.1699	0.6466	0.776	0.2546	0.175506	south_asian + east_asian	0.0131608	0.204225	0.292288	0.0345857	0.123588	0.197857	0.00539245	0.0102585	0.0798292	0.143051
rs1582842	2	153761031	0.6889	0.1422	0.07981	0.1237	0.4725	0.137447	african_san + african_non_san	0.164357	0.217014	0.178378	0.0242591	0.00499029	0.000371387	0.0666784	0.00265317	0.104316	0.0763125
rs6477694	9	111932342	0.2556	0.5625	0.6901	0.3505	0.4315	0.0487762	european + south_asian	0.0496517	0.0979598	0.00534657	0.0172935	0.00872814	0.022823	0.00860553	0.0589347	0.0343587	0.00344894
rs379462	3	52004317	0.7333	0.3365	0	0	0.006849	0.269014	african_san + south_asian	0.0813914	0.367174	0.367174	0.348542	0.133757	0.133757	0.118709	0	0.00237957	0.00237957
rs1873652	3	119984085	0.07778	0.2548	0.03756	0.2216	0.6027	0.109435	european + east_asian	0.029524	0.00379562	0.0210514	0.168587	0.0521963	0.000759766	0.0632349	0.0410694	0.210961	0.0772179
rs4516626	3	85152987	0.01111	0.004808	0.608	0.3299	0.04147	0.185527	african_non_san + european	0.000646162	0.253406	0.109111	0.0047842	0.266146	0.119382	0.0084926	0.0393467	0.209276	0.0765574
rs2429990	17	36747519	0.02222	0.2692	0.7488	0.6804	0.8699	0.239329	african_san + east_asian	0.0706854	0.331594	0.281691	0.44075	0.11993	0.087362	0.198922	0.00287276	0.0120509	0.0264061
rs882648	3	31483487	0.5778	0.2981	0	0.1598	0.3005	0.112322	european + south_asian	0.0403079	0.260668	0.0981488	0.0395836	0.116435	0.0137125	3.43316e-06	0.058856	0.117499	0.0141448
rs153264	5	5585343	0.07778	0.1106	0.7418	0.701	0.8927	0.264483	african_non_san + east_asian	0.00158547	0.254542	0.22681	0.385638	0.222748	0.196402	0.348841	0.00103602	0.0195386	0.0293146
rs17083075	13	26618493	0.1333	0.1154	0	0.1598	0.2329	0.0366308	european + south_asian	0.000368103	0.04858	0.000702662	0.00837733	0.0417623	0.00208446	0.0121983	0.058856	0.0884133	0.0042532
rs4876679	8	117763873	0.2222	0.2115	0.216	0.2423	0.7626	0.100989	south_asian + east_asian	8.42769e-05	2.80845e-05	0.000283292	0.15416	1.50617e-05	0.000676404	0.160811	0.000489689	0.157987	0.142245
rs11711551	3	66697961	0.8889	0.495	0.08451	0.1907	0.2202	0.192812	african_san + european	0.0965784	0.373565	0.271953	0.249199	0.110559	0.052741	0.0418957	0.0121495	0.0183677	0.000666851
rs1461710	18	39943193	0.04444	0.009615	0.5643	0.6053	0.1393	0.186743	african_non_san + south_asian	0.00623679	0.181191	0.204181	0.0140944	0.229865	0.254537	0.0360616	0.000865672	0.104281	0.122921
rs7753885	6	158921724	0.2222	0.7788	0.4108	0.5521	0.3509	0.0762088	african_san + african_non_san	0.164096	0.0207897	0.0587627	0.0101935	0.0722783	0.0292886	0.0965001	0.0100304	0.00190351	0.02058
rs1904058	10	76197369	0.5556	0.3462	0.7653	0.433	0.4155	0.0451582	european + south_asian	0.0223107	0.0248141	0.00753531	0.00985473	0.0919402	0.00396652	0.0025485	0.0588371	0.064867	0.000156731
rs991985	21	39206154	0.02222	0.09223	0.342	0.07292	0.04338	0.0566745	european + south_asian	0.0121504	0.100123	0.00745464	0.00179511	0.0482221	0.00061655	0.00481972	0.0588316	0.079653	0.0020123
rs10851036	12	119214104	0.07778	0.1748	0.2371	0.4072	0.8584	0.174473	european + east_asian	0.0109079	0.0248865	0.0793647	0.350524	0.00297594	0.0334249	0.256959	0.0167108	0.210794	0.115608
rs4822154	22	22913629	0.01111	0.1311	0.04502	0.01546	0.4163	0.0960312	south_asian + east_asian	0.0317307	0.00563806	0.000181245	0.148768	0.0119989	0.0279054	0.0531333	0.00388416	0.108747	0.142209
rs13322664	3	35486613	0.4222	0.149	0.6103	0.2732	0.4155	0.0539129	european + south_asian	0.0471835	0.017816	0.0123073	2.30524e-05	0.1191	0.0117173	0.0451816	0.0588309	0.0191085	0.0112719
rs4435086	12	88344477	0.2111	0.2108	0.8991	0.6495	0.6826	0.165245	african_non_san + european	6.75878e-08	0.26583	0.101816	0.117334	0.266061	0.101972	0.1175	0.0466224	0.0368533	0.000615901
rs1848911	8	122983051	0.1222	0.6616	0.5869	0.3866	0.5114	0.0789988	african_san + african_non_san	0.163963	0.125592	0.0478734	0.0923474	0.00297741	0.0383994	0.0116793	0.0202111	0.00288081	0.00789105
rs6764798	3	8200271	0.2556	0.3724	0.07783	0.3505	0.2534	0.0319111	european + south_asian	0.00795142	0.0297183	0.00534657	3.18875e-06	0.0664771	0.00025978	0.00827121	0.0588265	0.0291262	0.00560984
rs1612989	3	103798561	0.7889	0.5404	0.07746	0.02062	0.1567	0.221964	african_san + south_asian	0.035258	0.290225	0.366968	0.216883	0.137041	0.198274	0.0845263	0.00919688	0.00772717	0.0321269
rs1015767	17	14458000	0.2778	0.1127	0.7476	0.7887	0.6935	0.164011	african_non_san + south_asian	0.0222532	0.114915	0.137666	0.0891678	0.224817	0.25438	0.190051	0.00118684	0.00181909	0.00593043
rs10189339	2	46093760	0.2222	0.485	0.3404	0.07216	0.05936	0.0766044	european + south_asian	0.038459	0.00868753	0.0233516	0.0289363	0.0108274	0.115663	0.126465	0.0587405	0.0669844	0.000333851
rs6742401	2	23050423	0.1111	0.2356	0.4366	0.4175	0.01606	0.086615	south_asian + east_asian	0.0137766	0.070103	0.0633661	0.0211615	0.0228941	0.0189949	0.0642642	0.000186385	0.15112	0.141926
rs11589520	1	214350621	0.5341	0.4375	0.6362	0.3351	0.05479	0.0964592	european + east_asian	0.00467687	0.00537869	0.0202926	0.154482	0.0199851	0.00554127	0.109211	0.0460828	0.210634	0.0682562
rs2579399	2	197986501	0.4222	0.203	0.7207	0.768	0.96347	0.170986	african_non_san + east_asian	0.0284025	0.0462604	0.0636116	0.19794	0.141821	0.169619	0.348582	0.00147126	0.0616733	0.0451963
rs9296510	6	46713805	0.01111	0.1262	0.1801	0.5	0.1781	0.0844884	european + south_asian	0.0300755	0.0490239	0.191261	0.0482935	0.0028125	0.0854357	0.002621	0.0587225	3.40084e-06	0.0595797
rs2979750	16	25629359	0.8953	0.3641	0.2594	0.299	0.1553	0.149717	african_san + african_non_san	0.1636	0.227274	0.201499	0.308325	0.00640914	0.0023932	0.0289758	0.000974649	0.0083135	0.0149057
rs10891288	11	111552053	0.07778	0.1748	0.658	0.8402	0.93836	0.280307	african_san + east_asian	0.0109079	0.19999	0.333454	0.440632	0.126219	0.241658	0.339295	0.0224761	0.0660104	0.0126208
rs16848445	2	143302459	0.8444	0.6154	0.0493	0.07216	0.3562	0.226531	african_san + european	0.0340721	0.373112	0.343916	0.131139	0.20447	0.18078	0.034008	0.00115161	0.0803665	0.0642469
rs1419805	7	34386440	0.5	0.4069	0.03991	0.2784	0.3968	0.0702143	european + south_asian	0.00437832	0.152811	0.0260974	0.00539256	0.1095	0.00920448	5.30503e-05	0.0587191	0.105143	0.0078664
rs10215031	7	4024024	0.3444	0.3252	0.5355	0.6907	0.1767	0.0684237	south_asian + east_asian	0.000206928	0.01865	0.0613059	0.0184997	0.0227375	0.0683875	0.0148366	0.0127592	0.0726527	0.141884
rs6999100	8	67082732	0.2333	0.1753	0.8685	0.7887	0.6187	0.175017	african_non_san + european	0.0025938	0.221726	0.163452	0.0781898	0.265478	0.202566	0.107332	0.00564805	0.0422951	0.0175112
rs843205	2	156470796	0.2111	0.4519	0.3019	0.05155	0.03196	0.0813483	european + south_asian	0.0332742	0.00542608	0.0296655	0.0415118	0.0120369	0.118439	0.138293	0.0586311	0.0740067	0.00120971
rs1348232	3	19441126	0.2	0.7548	0.4599	0.4278	0.3311	0.0716058	african_san + african_non_san	0.163424	0.0389782	0.030642	0.0111037	0.0464548	0.0565394	0.0934757	0.000521881	0.00870353	0.0049743
rs13239692	7	17532188	0.2889	0.4904	0.2488	0.5825	0.3425	0.0335663	european + south_asian	0.0215279	0.00102327	0.0445372	0.00166384	0.0317545	0.00427008	0.0112989	0.0586065	0.00528699	0.029256
rs1344567	12	106345239	0.07778	0.07282	0.5047	0.732	0.6256	0.180083	african_non_san + south_asian	4.41723e-05	0.12005	0.247658	0.181202	0.12405	0.25291	0.185892	0.0276849	0.00745446	0.00651297
rs527628	11	97892938	0.6444	0.4087	0.1675	0.3299	0.7913	0.106051	european + east_asian	0.0281235	0.123978	0.0503408	0.0134356	0.0363008	0.00333723	0.0787061	0.0178986	0.210234	0.112616
rs1016612	1	176878679	0.1778	0.2596	0.5845	0.5309	0.96347	0.179632	south_asian + east_asian	0.00491807	0.0912048	0.0704592	0.370737	0.055227	0.0391014	0.30336	0.00145661	0.11664	0.141411
rs4889545	16	31521276	0.3667	0.4604	0.1526	0.4628	0.2225	0.0373214	european + south_asian	0.00453282	0.0305062	0.00476434	0.0126043	0.0576714	2.89709e-06	0.0319618	0.0584632	0.00402756	0.0325621
rs1379020	2	199137857	0.7778	0.5291	0.06573	0.01546	0	0.282013	african_san + south_asian	0.0347193	0.294791	0.366882	0.403414	0.141706	0.199887	0.232036	0.00870482	0.0233388	0.00538814
rs2686792	7	48092847	0	0.1359	0.03791	0.2732	0.2729	0.0658802	european + south_asian	0.0495785	0.0133217	0.105535	0.105406	0.0159707	0.0147127	0.0146558	0.058395	0.0582881	5.66769e-08
rs4683686	3	139454159	0.1889	0.2548	0.7559	0.768	0.98858	0.233997	african_non_san + east_asian	0.00315383	0.171431	0.179065	0.403787	0.131436	0.138273	0.348242	0.000100907	0.0730116	0.0682628
rs1428753	16	76404057	0.06667	0.5735	0.5258	0.7165	0.5753	0.113595	african_san + african_non_san	0.163312	0.139263	0.248868	0.164258	0.00114943	0.011221	1.65668e-06	0.0194764	0.00123831	0.0109516
rs16982556	20	57801889	0.1889	0.2379	0.05476	0.3073	0.3148	0.0307566	european + south_asian	0.00179111	0.0220938	0.00946449	0.0106027	0.0358168	0.00304251	0.00370554	0.0583405	0.0609714	3.28112e-05
rs3821936	4	5829257	0.1	0.1442	0.838	0.8041	0.8356	0.264777	african_non_san + european	0.00228931	0.307197	0.278667	0.305083	0.265245	0.23822	0.263238	0.000978923	5.27223e-06	0.000840663
rs4890620	18	43631858	0.1889	0.1716	0.09624	0.03608	0.468	0.0681141	south_asian + east_asian	0.00025327	0.00891849	0.0317381	0.0452146	0.00619303	0.0265925	0.0519626	0.0075801	0.0910246	0.141377
rs6759948	2	158889593	0.08889	0.07212	0.5469	0.3247	0.01598	0.121562	european + east_asian	0.000475695	0.130921	0.0445174	0.0146666	0.144793	0.0534653	0.0100882	0.0253296	0.208962	0.100268
rs1512343	4	149250957	0.03333	0.198	0.4214	0.1237	0.1055	0.0587238	european + south_asian	0.0363225	0.122636	0.0149443	0.0105552	0.0296818	0.00515167	0.00842286	0.0582924	0.0677636	0.000408446
rs4073055	8	26574853	0.03333	0.3413	0.8192	0.701	0.847	0.228756	african_san + european	0.0882924	0.372865	0.279356	0.398964	0.122962	0.066298	0.140427	0.00965512	0.000695454	0.0154515
rs4740033	8	85762603	0.1023	0.0102	0.4668	0.6031	0.2327	0.137339	african_non_san + south_asian	0.0230091	0.0866752	0.148181	0.0155871	0.175415	0.252067	0.0700857	0.0093643	0.0305621	0.0724786
rs203257	17	55854388	0.1	0.5673	0.7207	0.7165	0.95662	0.192502	african_san + east_asian	0.132161	0.218299	0.215559	0.439731	0.0129059	0.0121723	0.117509	1.09044e-05	0.0564692	0.0579456
rs6795735	3	64705365	0.02222	0.125	0.5681	0.2371	0.2352	0.0961354	european + south_asian	0.0212145	0.211507	0.0586041	0.0579065	0.114978	0.0107398	0.0104182	0.0582732	0.0590117	2.50162e-06
rs3943672	9	112137099	0.08889	0.6106	0.5563	0.6979	0.411	0.102664	african_san + african_non_san	0.163068	0.135432	0.213945	0.0736834	0.00151734	0.00421991	0.0200642	0.0107674	0.010605	0.042279
rs11150610	16	31334236	0.1111	0.045	0.4343	0.1804	0.6941	0.143878	south_asian + east_asian	0.00781571	0.0692768	0.0048614	0.191757	0.116671	0.0243631	0.259065	0.0387196	0.0347461	0.141361
rs7759006	6	159141486	0.7	0.5146	0.2019	0.5258	0.1941	0.0844253	european + south_asian	0.018148	0.131383	0.0160934	0.13604	0.0545317	6.28239e-05	0.0576807	0.058181	4.78942e-05	0.0614249
rs509620	18	74717615	0.1556	0.199	0.2019	0.5258	0.4817	0.0575963	european + south_asian	0.0016175	0.00182963	0.0794405	0.0634585	6.5593e-06	0.0593724	0.0455222	0.058181	0.044471	0.000972775
rs10761073	9	107457532	0.01111	0.1346	0.5094	0.2526	0.004566	0.126419	european + east_asian	0.0329218	0.196317	0.07679	0.000709713	0.0843633	0.0112951	0.0404586	0.0354796	0.208811	0.0865162
rs671271	6	112261385	0.1222	0.1394	0.8325	0.7216	0.6239	0.196732	african_non_san + european	0.000325471	0.280528	0.199537	0.143855	0.264866	0.185801	0.131868	0.00894853	0.0280297	0.00543481
rs1992302	14	75013174	0.4444	0.6106	0.01878	0.2268	0.468	0.114684	european + south_asian	0.0139186	0.151088	0.0269076	0.000280661	0.241936	0.0779391	0.0102667	0.0581307	0.162781	0.032583
rs1028246	2	114601242	0.7778	0.2356	0.07277	0.01546	0	0.244084	african_san + south_asian	0.155241	0.286728	0.366882	0.403414	0.0265499	0.0649226	0.0895412	0.0105352	0.0259073	0.00538814
rs1944900	11	104838471	0.6889	0.4337	0.1745	0.4588	0.03226	0.13214	south_asian + east_asian	0.0334589	0.142324	0.0273363	0.272506	0.0406582	0.000318723	0.129431	0.0479691	0.0297154	0.14124
rs9912576	17	40318734	0.91111	0.3894	0.115	0.3542	0.3402	0.157632	african_san + african_non_san	0.163068	0.364404	0.182542	0.190663	0.0520782	0.000663302	0.00130654	0.0413496	0.0373546	0.000108101
rs13327370	3	197744198	0.3778	0.105	0.7618	0.7062	0.8858	0.182329	african_non_san + east_asian	0.0532338	0.0773847	0.055367	0.148899	0.241785	0.204491	0.347535	0.00198195	0.0134804	0.0255346
rs2276549	2	29541104	0.1778	0.09135	0.7042	0.7577	0.8014	0.206438	african_non_san + south_asian	0.00814635	0.148517	0.180187	0.209683	0.215642	0.252027	0.285332	0.00182158	0.00637856	0.00139087
rs2588233	8	17392603	0.02222	0.1505	0.608	0.2732	0.2009	0.105826	european + south_asian	0.0289678	0.235032	0.0722296	0.045662	0.117091	0.0114019	0.00219868	0.0580488	0.0891338	0.00362396
rs4129976	3	2169803	0.02222	0.1154	0.1432	0.4485	0.2397	0.0689894	european + south_asian	0.0184418	0.0266949	0.148477	0.0595618	0.00085954	0.0720397	0.0134618	0.0580252	0.00758665	0.024434
rs2476188	1	62575427	0.07778	0.4272	0.3075	0.3247	0.8349	0.140422	south_asian + east_asian	0.0871425	0.0448288	0.0502791	0.328658	0.0077325	0.00561096	0.0931242	0.000171076	0.150415	0.14116
rs499629	4	146358876	0.8444	0.5769	0.05164	0.1856	0.05936	0.239007	african_san + european	0.0447817	0.369925	0.236657	0.359757	0.18018	0.0841465	0.172214	0.0226185	0.000142227	0.019346
rs1998646	10	91567696	0	0.1225	0.01174	0.2062	0.1233	0.0452388	european + south_asian	0.0444549	0.0040861	0.0774023	0.0447592	0.0282603	0.00643584	7.42147e-07	0.0579912	0.0285257	0.00629964
rs1541896	18	39384410	0.4111	0.4279	0.8474	0.6856	0.2283	0.102952	european + east_asian	0.000144883	0.107129	0.0385482	0.0194079	0.099805	0.0340471	0.0228609	0.0185866	0.208076	0.109541
rs1893895	6	162440687	0	0.3981	0.1854	0.1856	0.484	0.0981888	african_san + african_non_san	0.162966	0.0689987	0.0690788	0.207057	0.0278524	0.0277931	0.00374636	3.30929e-08	0.0513979	0.0513186
rs4417767	2	133205288	0.02222	0.2427	0.5962	0.2629	0.1233	0.104792	european + south_asian	0.0606716	0.227927	0.0682706	0.0207172	0.0657665	0.000270078	0.0121016	0.0578923	0.129289	0.0159283
rs10553	19	33088041	0.5889	0.6635	0.02582	0.09278	0.4375	0.168375	african_non_san + european	0.00297567	0.218395	0.148501	0.0115134	0.264786	0.189341	0.0260376	0.0106269	0.138669	0.0812462
rs12545117	8	74669409	0.07778	0.2087	0.838	0.6804	0.93607	0.26995	african_san + east_asian	0.0180303	0.331454	0.213676	0.437571	0.214456	0.117587	0.307693	0.0172308	0.0123607	0.0566649
rs5994180	22	17634050	0.3333	0.2308	0.02113	0.232	0.1301	0.0439686	european + south_asian	0.00651293	0.0976961	0.00635238	0.0297884	0.0573207	1.01207e-06	0.00866619	0.0577611	0.023436	0.0088527
rs2013600	6	160370811	0.3111	0.3365	0.2418	0.134	0.6349	0.0629426	south_asian + east_asian	0.000368391	0.00300721	0.0231673	0.0535514	0.0054726	0.0292391	0.0452467	0.00963043	0.0808053	0.141092
rs10739558	9	123011212	0.1556	0.2136	0.8756	0.8866	0.90868	0.27248	african_non_san + south_asian	0.00280317	0.288709	0.299323	0.322139	0.242019	0.251992	0.273518	0.000144419	0.00142653	0.000664409
rs1242551	14	83211803	0	0.3981	0.08451	0.09278	0.04338	0.0844692	african_san + african_non_san	0.162966	0.0302214	0.0332839	0.0152748	0.0716384	0.0666914	0.102456	0.000105858	0.00359232	0.00491192
rs963303	16	73372498	0.4111	0.3365	0.02113	0.232	0.4018	0.0666777	european + south_asian	0.00297567	0.132116	0.0185632	4.48145e-05	0.0990461	0.00673847	0.00229106	0.0577611	0.127821	0.0168024
rs1153589	3	25554363	0.05556	0.1827	0.7418	0.8454	0.5571	0.21636	african_san + south_asian	0.0201706	0.279604	0.365646	0.165541	0.16698	0.239718	0.0778649	0.00826186	0.0188975	0.0511924
rs6493549	15	52528193	0.3889	0.4087	0.91784	0.7113	0.3219	0.116608	european + east_asian	0.000204409	0.169202	0.0535002	0.00245209	0.158645	0.0472471	0.00406918	0.0370297	0.207974	0.0779575
rs1375469	4	64759742	0.01111	0.02885	0.1643	0.3402	0.7808	0.217164	african_non_san + east_asian	0.00207942	0.0433086	0.113636	0.37787	0.0287648	0.0922412	0.346612	0.0208435	0.205327	0.102278
rs12029460	1	217064861	0.01111	0.06633	0.09859	0.3814	0.6781	0.175114	european + south_asian	0.0113133	0.0210475	0.132273	0.299375	0.0017296	0.0773634	0.223957	0.0577146	0.192868	0.0448567
rs6939257	6	152090045	0.06667	0.4567	0.8192	0.7887	0.2717	0.190883	south_asian + east_asian	0.107646	0.327849	0.302345	0.039651	0.07359	0.0601935	0.018629	0.000738366	0.160237	0.141014
rs2252344	10	122842033	0.5333	0.2961	0.06808	0.3299	0.1758	0.0643194	european + south_asian	0.0292979	0.141662	0.0212429	0.0722716	0.0464642	0.000664356	0.0101223	0.0576232	0.0139682	0.0159083
rs1051006	11	47306585	0	0.3981	0.1362	0.201	0.6096	0.134051	african_san + african_non_san	0.162966	0.0496938	0.0752874	0.280413	0.0452842	0.0234729	0.0225373	0.0037641	0.127015	0.0897461
rs2823244	21	16739368	0.3667	0.2163	0.90141	0.8763	0.93836	0.219754	african_non_san + european	0.0138088	0.167187	0.147621	0.20155	0.264124	0.240645	0.304319	0.000799298	0.00233506	0.00582753
rs7903080	10	133466347	0.3	0.1875	0.09155	0.3698	0.4427	0.0423568	european + south_asian	0.00864313	0.0360024	0.00273785	0.010955	0.00975682	0.0209604	0.0385488	0.0576114	0.0840405	0.00275693
rs841302	2	129317105	0.1	0.2981	0.90141	0.8608	0.8995	0.270664	african_san + european	0.0319182	0.369618	0.328083	0.367515	0.207501	0.174092	0.205782	0.00197637	5.08746e-06	0.00178163
rs2567869	17	3604400	0.1889	0.06796	0.5634	0.7216	0.3326	0.132412	african_non_san + south_asian	0.0169143	0.0772927	0.151107	0.0135256	0.156862	0.250955	0.0586231	0.0137051	0.0271839	0.0779574
rs17150066	8	9310511	0.01111	0.01442	0.1825	0.1771	0.6895	0.180787	south_asian + east_asian	0.000108976	0.0499029	0.047929	0.307364	0.0463824	0.0444599	0.301179	2.47173e-05	0.137601	0.140989
rs1934523	1	163480551	0.2222	0.4135	0.2606	0.5928	0.3037	0.0383334	european + south_asian	0.0213455	0.00100735	0.0731849	0.00429739	0.013164	0.0161622	0.00657147	0.0576092	0.00114729	0.0428864
rs12021649	1	167135333	0.01111	0.1442	0.03756	0.1701	0.5959	0.135915	european + east_asian	0.0362258	0.0038851	0.0453919	0.245964	0.0182563	0.000633669	0.115405	0.0253401	0.207005	0.100172
rs16918167	9	101815339	0.3222	0.5144	0.784	0.4588	0.3333	0.0586799	european + south_asian	0.0191128	0.11234	0.00983867	6.99034e-05	0.040675	0.00154759	0.0168925	0.0576011	0.107107	0.00825778
rs842296	9	7720636	0.6889	0.1442	0.4183	0.5206	0.5	0.0694475	african_san + african_non_san	0.162907	0.0375325	0.0149005	0.0186353	0.0480038	0.0834586	0.0756111	0.00526163	0.00336375	0.000212285
rs7635846	3	114599103	0.8556	0.701	0.1174	0.2083	0.01598	0.268246	african_san + east_asian	0.0176084	0.305491	0.228821	0.437467	0.190703	0.128173	0.306561	0.00766174	0.0231596	0.0541427
rs10501331	11	51429291	0.1222	0.165	0.1087	0.3967	0.27	0.0337058	european + south_asian	0.00186793	0.000223193	0.0510126	0.0176759	0.0033751	0.0339945	0.00816172	0.0575622	0.0217553	0.00907084
rs1153183	12	55091438	0.05556	0.2067	0.1549	0.07732	0.5479	0.0887376	south_asian + east_asian	0.0264676	0.0135813	0.000958263	0.160761	0.00227101	0.0177325	0.0636755	0.00745717	0.0884757	0.14081
rs393228	6	24962428	0.1333	0.4135	0.92958	0.92784	0.97489	0.28959	african_san + south_asian	0.0512517	0.367501	0.365376	0.432322	0.166667	0.165054	0.217995	5.71623e-06	0.00586428	0.00622615
rs10212532	3	135671534	0.1	0.009615	0.4646	0.3866	0.7384	0.178557	african_non_san + east_asian	0.0227805	0.0872516	0.0587111	0.230129	0.175291	0.137054	0.34658	0.00311441	0.0397175	0.0643508
rs1200826	10	37564987	0.2111	0.3155	0.5598	0.232	0.289	0.0344291	european + south_asian	0.00705975	0.065975	0.000316686	0.00405791	0.0306475	0.00439684	0.000416333	0.0574844	0.0380566	0.00211147
rs7595126	2	163292968	0.5	0.5817	0	0.01031	0.07991	0.202749	african_non_san + european	0.00336375	0.215762	0.192644	0.116263	0.263042	0.238862	0.155604	0.00358653	0.0285264	0.0158717
rs568041	6	163487685	0.2	0.1814	0.6291	0.3608	0.05479	0.0978929	european + east_asian	0.000280296	0.0985542	0.0161909	0.025011	0.108612	0.0206564	0.020165	0.0364412	0.206408	0.0778897
rs6709476	2	85443924	0.4667	0.75	0.08216	0.08763	0.09817	0.177174	african_non_san + south_asian	0.042849	0.100145	0.0962819	0.0892529	0.255821	0.250229	0.239887	4.81505e-05	0.000391033	0.000164866
rs2112957	5	58491406	0.4889	0.1587	0.09906	0.3814	0.6005	0.0865567	european + south_asian	0.0644964	0.0977202	0.00588936	0.00629108	0.0039918	0.032182	0.10871	0.0574659	0.1494	0.0242065
rs11214331	11	112600425	0.2444	0.7981	0.2207	0.5103	0.5665	0.0982722	african_san + african_non_san	0.162682	0.00039354	0.038235	0.054972	0.177562	0.0468278	0.0314728	0.0461535	0.0642967	0.00158945
rs1376080	18	44030044	0.02222	0.1106	0.2136	0.2835	0.7991	0.184174	south_asian + east_asian	0.0170894	0.0501175	0.076245	0.372995	0.00990808	0.0242873	0.264357	0.00327848	0.182899	0.140794
rs6587126	17	19337835	0.1556	0.2598	0.002347	0.1701	0.258	0.0448262	european + south_asian	0.00831899	0.0518273	0.000192831	0.00805809	0.0937213	0.00599544	2.1108e-06	0.0574126	0.0929619	0.00577376
rs4902035	14	61697252	0.1	0.2837	0.90141	0.7526	0.6537	0.200602	african_san + european	0.0281459	0.369618	0.239972	0.177396	0.216721	0.114551	0.0704165	0.0198863	0.0464352	0.00587827
rs17797430	16	79346276	0.2	0.3846	0.08962	0.366	0.6073	0.0748139	european + south_asian	0.0208614	0.0125698	0.017167	0.0892924	0.0637612	0.000184467	0.0250085	0.0573915	0.160689	0.0294242
rs6902553	6	14977206	0.06667	0.1122	0.5094	0.1907	0.5137	0.0977618	european + south_asian	0.00321406	0.131428	0.0177917	0.133462	0.0977088	0.00605265	0.0995096	0.0573742	9.24996e-06	0.0587938
rs7736275	5	173067686	0.2222	0.31	0.7136	0.7474	0.2306	0.116462	south_asian + east_asian	0.0049516	0.126797	0.145259	5.03611e-05	0.08387	0.0993618	0.00400651	0.000725743	0.122141	0.140318
rs2236648	11	63964657	0.1222	0.6587	0.5939	0.5825	0.6849	0.0932926	african_san + african_non_san	0.162359	0.128941	0.12351	0.177222	0.00224475	0.00308652	0.000389243	6.70686e-05	0.0044985	0.00566063
rs1888578	14	101118455	0.05556	0.2379	0.7019	0.4588	0.1009	0.142054	european + east_asian	0.0353853	0.25153	0.117926	0.00361112	0.112388	0.0272214	0.017082	0.0306816	0.205424	0.0844094
rs9329342	10	13532648	0.03409	0.152	0.3626	0.08763	0.1005	0.0475201	european + south_asian	0.0221035	0.0963079	0.00647542	0.00915305	0.0296827	0.00496493	0.003024	0.0573463	0.0506026	0.000243136
rs12604451	18	21759593	0.08889	0.03398	0.6784	0.4485	0.4452	0.150104	african_non_san + european	0.00675888	0.201804	0.0880588	0.0867519	0.263002	0.134431	0.132884	0.0271222	0.0278898	5.50724e-06
rs10817972	9	119768572	0.1778	0.2163	0.892	0.8866	0.9589	0.289379	african_non_san + south_asian	0.00117255	0.285532	0.280269	0.364042	0.255022	0.249968	0.330915	3.70288e-05	0.00838361	0.00950613
rs7863929	9	109497528	0.3556	0.125	0.7981	0.6701	0.90411	0.187009	african_non_san + east_asian	0.0376182	0.104354	0.0503408	0.175632	0.25029	0.166567	0.34636	0.0105716	0.0112963	0.0427346
rs1780320	1	21899491	0.1	0.09375	0.2981	0.05155	0	0.0540442	european + south_asian	5.58186e-05	0.0319182	0.00425866	0.0359738	0.0345136	0.00334874	0.0336444	0.057305	0.116435	0.0182069
rs1857706	2	49277951	0.8778	0.4038	0.1043	0.08333	0.2894	0.194773	african_san + south_asian	0.130053	0.340129	0.363335	0.192654	0.062265	0.0744793	0.00724848	0.0006478	0.0279829	0.0366883
rs1906451	17	28515479	0	0.06731	0.4787	0.5464	0.8151	0.243506	african_san + east_asian	0.023914	0.20421	0.241998	0.436583	0.116793	0.148831	0.323534	0.00229485	0.0638534	0.0425139
rs3783088	13	111864889	0.04444	0.4375	0.5377	0.5876	0.1027	0.129122	south_asian + east_asian	0.118635	0.167053	0.19407	0.00638607	0.00503157	0.011315	0.0752135	0.00126543	0.116382	0.140045
rs570253	3	124840501	0.1	0.1394	0.2042	0.5258	0.5068	0.0827779	european + south_asian	0.00184894	0.010708	0.112952	0.104649	0.00370748	0.0881606	0.0807203	0.0572482	0.0511727	0.000180703
rs10816370	9	108814037	0.1556	0.7019	0.6737	0.6856	0.5138	0.0912037	african_san + african_non_san	0.162186	0.146592	0.153046	0.0749236	0.000463046	0.000156331	0.0186941	8.13041e-05	0.0133178	0.015462
rs10112857	8	17917888	0.2111	0.3267	0.3779	0.7113	0.6781	0.082199	european + south_asian	0.00854798	0.0169133	0.131936	0.115144	0.00143698	0.0760247	0.0630805	0.0571584	0.0459183	0.000649866
rs4505460	2	211778272	0.5455	0.4265	0.1221	0.2423	0.7306	0.102318	european + east_asian	0.00710294	0.106793	0.0491019	0.0187009	0.0607931	0.0192409	0.0482734	0.0123106	0.205384	0.124591
rs3739391	8	6420534	0.05556	0.2549	0.8483	0.7732	0.8174	0.244451	african_san + european	0.0405616	0.368409	0.303437	0.340113	0.191162	0.141235	0.169047	0.00461995	0.00085837	0.00150242
rs6914480	6	122949909	0.08889	0.2573	0.4104	0.1186	0.02511	0.0657613	european + south_asian	0.025672	0.0734618	0.0011903	0.00999599	0.0132629	0.0160667	0.0633832	0.0571463	0.126895	0.0176931
rs2741302	2	233227833	0.02222	0.135	0.1362	0.05155	0.4977	0.094247	south_asian + east_asian	0.0241915	0.0245544	0.00310908	0.173168	1.53567e-06	0.0106321	0.0796281	0.0108831	0.0789783	0.13971
rs12547428	8	29741748	0	0.01515	0.6344	0.6031	0.3767	0.217367	african_non_san + european	0.0052795	0.296455	0.276305	0.152609	0.262876	0.243277	0.124234	0.000519238	0.0335867	0.0258631
rs9379479	6	23191842	0.3444	0.1923	0.8451	0.866	0.5411	0.156805	african_non_san + south_asian	0.0148849	0.13757	0.151931	0.0197397	0.23212	0.249716	0.0675231	0.000442146	0.0561577	0.0659836
rs10520630	15	86995532	0.5556	0.05825	0.446	0.3196	0.1129	0.0944656	african_san + african_non_san	0.16208	0.00601818	0.0285797	0.117404	0.109943	0.0603142	0.00484824	0.00848255	0.0725133	0.0325688
rs10402035	19	15115678	0.1556	0.3495	0.4061	0.7371	0.6553	0.0950546	european + south_asian	0.0254005	0.0399	0.183195	0.136957	0.00170475	0.0777902	0.0475155	0.0571207	0.0315053	0.0039636
rs12694376	2	216746811	0.01111	0.04902	0.5587	0.232	0.1986	0.117198	european + south_asian	0.00663726	0.223885	0.0686499	0.0558726	0.17317	0.0372376	0.0274105	0.0571204	0.0710517	0.000826047
rs1021891	17	31710972	0.2333	0.2353	0.2028	0.2732	0.7877	0.105928	south_asian + east_asian	2.78702e-06	0.00068243	0.00105313	0.162816	0.000772376	0.000947647	0.161588	0.00342591	0.182478	0.13959
rs1366200	5	115321819	0.1667	0.4567	0.6878	0.5206	0.09132	0.114535	european + east_asian	0.0504503	0.146792	0.0719703	0.00640237	0.0275493	0.00204405	0.0897196	0.014698	0.205335	0.11689
rs10849704	12	120326063	0.06667	0.1394	0.6745	0.6186	0.91475	0.245372	african_non_san + east_asian	0.00729501	0.221324	0.187926	0.424801	0.15832	0.129263	0.34404	0.00171058	0.0465871	0.0651862
rs10508940	10	53218926	0.1	0.1602	0.1344	0.433	0.5571	0.083939	european + south_asian	0.00403458	0.00143425	0.075134	0.127299	0.000663174	0.0458842	0.0893308	0.0570098	0.104137	0.00772106
rs4983243	14	27895275	0.1111	0.26	0.8175	0.90625	0.726	0.225818	african_san + south_asian	0.0187727	0.27861	0.363028	0.211817	0.166031	0.23717	0.112922	0.00839895	0.00597307	0.0280557
rs2359756	1	14096420	0.2	0.7525	0.4319	0.2938	0.4564	0.074692	african_san + african_non_san	0.162031	0.0316562	0.00594295	0.0380251	0.0543403	0.109529	0.0467099	0.0103593	0.000303949	0.0141845
rs7080842	10	133114209	0.6556	0.1814	0.2653	0.03608	0	0.166207	european + south_asian	0.121093	0.0787961	0.245238	0.310654	0.00509655	0.0294782	0.0673995	0.0570004	0.102129	0.0126701
rs1495216	8	34001156	0.2556	0.1456	0.3005	0.634	0.6514	0.0923397	european + south_asian	0.00953085	0.00125642	0.0744424	0.0813265	0.0175974	0.132762	0.141611	0.0569606	0.0630584	0.000164816
rs10828424	10	18579737	0.05556	0.2255	0.3538	0.4794	0.04338	0.0873241	south_asian + east_asian	0.0317478	0.0746527	0.127301	0.000395316	0.0100636	0.0359102	0.0385794	0.00813806	0.0842873	0.139086
rs4766335	12	5168849	0.03333	0.05392	0.5822	0.6959	0.5917	0.204147	african_non_san + south_asian	0.0012817	0.204448	0.275811	0.209915	0.180663	0.249418	0.185903	0.0070277	4.6533e-05	0.00593436
rs7253024	19	6362724	0.3889	0.7596	0.08216	0.2629	0.3973	0.112807	african_non_san + european	0.0721831	0.069739	0.00907602	3.69705e-05	0.262797	0.12909	0.0690662	0.0298343	0.0728109	0.0102644
rs9354065	6	94652407	0.1	0.3894	0.5939	0.768	0.95434	0.206418	african_san + east_asian	0.0596563	0.145293	0.251027	0.436362	0.0210645	0.0756278	0.205841	0.0176066	0.10378	0.0392268
rs7080111	10	35014456	0.1667	0.09223	0.3779	0.09794	0.1598	0.0335068	european + south_asian	0.00622745	0.0287123	0.00519934	4.35699e-05	0.0599775	4.7372e-05	0.00523797	0.0568906	0.0309293	0.00429744
rs7003117	8	115690651	0.03333	0.1225	0.6557	0.4897	0.0711	0.165397	european + east_asian	0.0146422	0.248995	0.155101	0.00368195	0.160482	0.0835387	0.00381856	0.0141483	0.205189	0.118626
rs2198254	11	80143061	0.04444	0.2452	0.8302	0.7554	0.6972	0.219944	african_san + european	0.0442142	0.366581	0.303914	0.261878	0.184017	0.136485	0.106378	0.00427645	0.0123838	0.00213301
rs2725222	4	88958492	0.1	0.625	0.5563	0.724	0.6895	0.113693	african_san + african_non_san	0.16152	0.126922	0.220469	0.198534	0.00244231	0.00559645	0.00231102	0.0153668	0.00947933	0.000718182
rs17302392	8	66463308	0.4889	0.3462	0.4836	0.1719	0.06193	0.0751642	european + south_asian	0.0105073	1.40557e-05	0.0585681	0.125998	0.00975658	0.0200866	0.0673324	0.0568261	0.123562	0.0151672
rs17156078	7	27988689	0.2778	0.3077	0.01174	0.02577	0.4378	0.101393	south_asian + east_asian	0.000539915	0.086171	0.0705033	0.0140154	0.0986552	0.0821893	0.00908436	0.00136944	0.158258	0.138872
rs17040976	2	50946373	0.01111	0.01942	0.007042	0.1875	0.2466	0.0644774	european + south_asian	0.000581441	0.000231952	0.0517434	0.0743988	0.00152494	0.0434442	0.0648977	0.0567981	0.0800559	0.00257555
rs3844080	1	247306833	0.05556	0.08738	0.6362	0.5206	0.8607	0.231381	african_non_san + east_asian	0.00192211	0.209786	0.146989	0.380506	0.178438	0.119841	0.341736	0.00686743	0.0343996	0.0705851
rs11080482	18	11073152	0.5333	0.7621	0.439	0.1392	0.05251	0.159641	european + south_asian	0.0290713	0.0044563	0.0912986	0.156348	0.0556211	0.212191	0.298619	0.0567463	0.11186	0.0112043
rs12089405	1	173964206	0.3111	0.1505	0.8389	0.8247	0.7731	0.183454	african_non_san + south_asian	0.0184645	0.151121	0.141813	0.111857	0.260559	0.248956	0.210686	0.000180198	0.0034749	0.00207624
rs1206028	19	42855167	0.7333	0.1837	0.07311	0.1289	0.08676	0.15285	african_san + african_non_san	0.161245	0.25351	0.201503	0.239407	0.0140593	0.00285912	0.0102418	0.00433531	0.000317035	0.00232067
rs8061517	16	54302298	0.1111	0.4851	0.7901	0.90526	0.879	0.209207	african_san + south_asian	0.0884898	0.256942	0.361924	0.334237	0.051523	0.111857	0.0945067	0.0131156	0.0072293	0.000897705
rs13380844	17	35243142	0.3444	0.2067	0.892	0.7577	0.8562	0.175859	african_non_san + european	0.01197	0.171826	0.0891121	0.145033	0.262336	0.160879	0.230491	0.015944	0.00146009	0.00785605
rs9295676	6	25928376	0.02222	0.07692	0.04245	0.1771	0.6027	0.139366	european + east_asian	0.00837754	0.00166182	0.0375728	0.231825	0.00268219	0.0115885	0.169368	0.0247341	0.205017	0.0992687
rs1753371	10	17537366	0	0.004808	0.2089	0.3711	0.004566	0.116338	south_asian + east_asian	0.00166922	0.0785042	0.149936	0.00158507	0.0684096	0.138244	1.5694e-06	0.0161346	0.068801	0.138715
rs3936497	10	28579969	0.4432	0.1683	0.06103	0.3144	0.5411	0.0791408	european + south_asian	0.0457273	0.10641	0.00884521	0.00480108	0.0146725	0.0147528	0.078835	0.0567085	0.151985	0.0264999
rs2066711	15	25923218	0.06667	0.02941	0.3521	0.08247	0.2215	0.0554699	european + south_asian	0.00389116	0.0663028	0.000452972	0.0254408	0.0966048	0.00692388	0.046912	0.0567012	0.0104931	0.0193565
rs2742448	3	45764246	0.5556	0.4663	0.3077	0.6406	0.6161	0.0297338	european + south_asian	0.00399449	0.0316746	0.00376261	0.00188705	0.0133262	0.0154493	0.0113408	0.05665	0.0486466	0.000321341
rs1364805	4	107673848	0.8667	0.3284	0.3146	0.1804	0.1758	0.143557	african_san + african_non_san	0.161167	0.168949	0.259732	0.263455	0.000109135	0.014598	0.0156283	0.0122062	0.0131518	1.80698e-05
rs3734369	6	71569129	0.02222	0.04455	0.06132	0.03646	0.4631	0.104554	south_asian + east_asian	0.00196791	0.0049582	0.000898712	0.155637	0.000704025	0.000210839	0.130216	0.00167883	0.114853	0.13862
rs1968687	15	58822697	0.07778	0.26	0.8732	0.6856	0.6393	0.192439	african_san + european	0.0309365	0.365159	0.216941	0.189007	0.207592	0.0938503	0.0746299	0.0262493	0.0383251	0.00119905
rs2480199	6	84802323	0.1556	0.4423	0.93662	0.93299	0.98858	0.285481	african_san + east_asian	0.0505846	0.354654	0.35015	0.435352	0.158211	0.154818	0.222757	2.70296e-05	0.0102926	0.0113091
rs16940742	17	44004924	0.02222	0.1667	0.05048	0.2938	0.2443	0.0484112	european + south_asian	0.0341508	0.00292363	0.0803169	0.0612654	0.0182867	0.0115112	0.00463274	0.0565406	0.0401989	0.00155909
rs9308661	2	126193494	0.3444	0.2327	0.7701	0.5412	0.1553	0.106971	european + east_asian	0.00763367	0.0950445	0.0197595	0.0243181	0.152306	0.0512309	0.00481549	0.0294268	0.204888	0.0855857
rs12698138	7	157885603	0.7556	0.733	0.0939	0.07732	0.1393	0.22858	african_non_san + south_asian	0.00033555	0.247995	0.264987	0.207719	0.232229	0.248835	0.193	0.000439588	0.00251551	0.00503467
rs12305339	12	13998342	0.2333	0.2524	0.2524	0.03093	0.02283	0.0529676	european + south_asian	0.000248053	0.000248053	0.0497909	0.0566464	2.77556e-17	0.0565161	0.0637033	0.0565161	0.0637033	0.000314699
rs687328	1	68110795	0.2444	0.06731	0.7358	0.6959	0.6484	0.163639	african_non_san + european	0.0313705	0.1262	0.106165	0.085125	0.261623	0.234383	0.204646	0.000978944	0.0044922	0.00128068
rs2304731	11	12902243	0.2111	0.3269	0.6761	0.732	0.2192	0.107298	south_asian + east_asian	0.00857571	0.114179	0.143193	4.85705e-05	0.0622748	0.0848011	0.00734137	0.00187673	0.109822	0.138379
rs882172	3	171100675	0.2222	0.1515	0.4648	0.7165	0.92237	0.190142	african_non_san + east_asian	0.00413278	0.0331571	0.128314	0.28135	0.0596278	0.173644	0.341294	0.0331733	0.134397	0.0376636
rs11150140	16	79200414	0.4667	0.3398	0.5259	0.2062	0.1261	0.0539574	european + south_asian	0.0083922	0.00175344	0.0387497	0.0728667	0.0177478	0.0113294	0.0329124	0.0564783	0.0959546	0.00583701
rs4582131	4	153224978	0.5333	0.04854	0.08216	0.04124	0.1438	0.105021	african_san + african_non_san	0.160413	0.129802	0.168293	0.0887041	0.00233769	0.000155529	0.0135873	0.00368048	0.00479301	0.0164961
rs4726114	7	151625056	0.2222	0.3447	0.1137	0.401	0.4566	0.0390485	european + south_asian	0.00929116	0.0106906	0.0188282	0.0311099	0.039165	0.00169564	0.00653476	0.0564684	0.0759732	0.00157857
rs1887714	6	39364028	0.07955	0.351	0.8169	0.8711	0.7763	0.217095	african_san + south_asian	0.0579961	0.310911	0.360949	0.278111	0.116922	0.152099	0.0952152	0.00280101	0.00127338	0.00781563
rs2072739	1	168270110	0.1667	0.4952	0.94131	0.6907	0.6553	0.150975	european + south_asian	0.0629914	0.350321	0.148368	0.129861	0.136369	0.0199466	0.0131764	0.056454	0.0690175	0.000712054
rs868767	3	141377330	0.01111	0.0534	0.1114	0.3385	0.7146	0.186296	european + east_asian	0.00777083	0.0251696	0.112885	0.325531	0.00567244	0.0705151	0.262794	0.038368	0.204225	0.0727283
rs573186	3	124178276	0.1667	0.6106	0.3286	0.4021	0.8881	0.136963	south_asian + east_asian	0.108593	0.0178399	0.0348267	0.291103	0.0404669	0.0219001	0.0535739	0.00291606	0.177654	0.138266
rs1187763	14	95887911	0.1	0.07	0.5	0.1856	0.1918	0.0651726	european + south_asian	0.00145344	0.101749	0.00758261	0.00857807	0.124221	0.0154738	0.0168633	0.0564118	0.0538867	3.13875e-05
rs1784530	18	8724457	0.1111	0.6394	0.3278	0.3144	0.4106	0.0668303	african_san + african_non_san	0.160405	0.0355016	0.031885	0.0610015	0.049423	0.0539102	0.0264773	0.000102967	0.00368561	0.00501694
rs7838608	8	69784983	0.8444	0.7404	0.09624	0.08247	0.03456	0.301857	african_non_san + south_asian	0.00828983	0.316863	0.33194	0.394527	0.235054	0.248677	0.306162	0.000291543	0.00807716	0.00535523
rs3759187	12	52916022	0.8444	0.4808	0.162	0.4691	0.2877	0.116095	european + south_asian	0.0769404	0.25549	0.081399	0.168206	0.0602296	6.86188e-05	0.0198619	0.0563656	0.0114528	0.0176175
rs7640661	3	72973732	0.1	0.1875	0.8732	0.7784	0.6667	0.221584	african_non_san + european	0.00788258	0.340118	0.258731	0.184893	0.259886	0.186814	0.122946	0.00789193	0.0309622	0.00782046
rs6861390	5	12765292	0.03333	0.2067	0.8099	0.6443	0.4839	0.187719	african_san + european	0.0391124	0.364557	0.241728	0.152222	0.19505	0.101778	0.0433984	0.017486	0.0598463	0.0131406
rs7742617	6	16156804	0.4556	0.6106	0.2535	0.2474	0.7603	0.0839579	south_asian + east_asian	0.0121153	0.0225444	0.0240403	0.0496897	0.0665708	0.0690612	0.0130865	2.47774e-05	0.134611	0.13802
rs883355	8	16725205	0.06667	0.1635	0.408	0.1186	0.04338	0.0578882	european + south_asian	0.0118328	0.0874579	0.00405968	0.00131334	0.037527	0.00208765	0.0205916	0.0563561	0.106684	0.00984699
rs964529	21	19584708	0.06667	0.2921	0.6085	0.6979	0.92237	0.211744	african_san + east_asian	0.0459796	0.182244	0.236386	0.434146	0.051481	0.08477	0.231487	0.00441944	0.0735553	0.0432393
rs4811693	20	54937543	0.07778	0.05769	0.05869	0.2165	0.6324	0.132645	european + east_asian	0.000801701	0.000718682	0.0198379	0.185051	2.28089e-06	0.0281519	0.20521	0.0276786	0.204138	0.0916336
rs7121214	11	84022936	0.1444	0.6845	0.6385	0.6406	0.3945	0.0902729	african_san + african_non_san	0.160286	0.135819	0.136882	0.0409163	0.00118192	0.00107806	0.0429488	2.39128e-06	0.0301052	0.0306357
rs2567352	3	197213086	0.04444	0.09135	0.662	0.5825	0.863	0.246644	african_non_san + east_asian	0.00443121	0.238664	0.19121	0.398214	0.189738	0.146414	0.33954	0.00336579	0.0285911	0.0508611
rs2744854	1	11419868	0.7222	0.4694	0.5681	0.2423	0.1826	0.0861658	european + south_asian	0.0336095	0.0130441	0.120227	0.15552	0.00488571	0.028498	0.0480164	0.056284	0.0821636	0.0026698
rs11082181	18	37915652	0.03333	0.3702	0.1981	0.01064	0.1583	0.0700364	european + south_asian	0.100242	0.0363542	0.00313913	0.0243022	0.0184206	0.127839	0.0295044	0.0562404	0.00135442	0.041672
rs11750265	5	167691208	0.05556	0.1214	0.3028	0.3454	0	0.0795112	south_asian + east_asian	0.00686848	0.0562529	0.071505	0.0196526	0.0252641	0.0362233	0.0440367	0.0010361	0.118521	0.137865
rs1885952	13	19650695	0.08889	0.302	0.7934	0.8814	0.7374	0.213417	african_san + south_asian	0.0377669	0.281514	0.360662	0.240122	0.127607	0.187896	0.0982167	0.00718462	0.00218718	0.0171492
rs4794220	17	49363547	0.06667	0.03365	0.5023	0.6546	0.5251	0.167012	african_non_san + south_asian	0.00291192	0.128102	0.209037	0.138925	0.161061	0.247853	0.172814	0.0119428	0.000260138	0.00869355
rs4261225	10	115289375	0.02222	0.09135	0.07042	0.3299	0.4954	0.104139	european + south_asian	0.0119243	0.00689294	0.0950335	0.171977	0.000738467	0.0449046	0.105768	0.0562083	0.121766	0.0142022
rs6505219	17	29265621	0.2667	0.1408	0.8278	0.732	0.6484	0.156994	african_non_san + european	0.0123763	0.169022	0.112542	0.0753486	0.259769	0.191199	0.143339	0.00672603	0.0211404	0.00409509
rs27520	5	11218488	0.06667	0.5673	0.5211	0.5876	0.7945	0.131655	african_san + african_non_san	0.160076	0.136996	0.170802	0.307043	0.00107602	0.000211127	0.0301921	0.00223932	0.0423891	0.0254313
rs6970262	7	55259763	0.2222	0.398	0.3592	0.08763	0.09862	0.0482533	european + south_asian	0.0182453	0.0114598	0.0177916	0.0144899	0.000800141	0.0696969	0.0633546	0.0562081	0.0504576	0.000178863
rs7624830	3	161921368	0.6556	0.3155	0.4765	0.3041	0	0.13292	european + east_asian	0.0590586	0.0164198	0.0632303	0.310654	0.0136199	7.59769e-05	0.124205	0.0157118	0.203033	0.119099
rs716815	5	119997409	0.01111	0.1699	0.3873	0.3073	0.8151	0.183803	south_asian + east_asian	0.0453198	0.135015	0.0993666	0.408076	0.0299999	0.0131354	0.225799	0.00353505	0.0993882	0.137804
rs480039	1	234426478	0.1889	0.05825	0.216	0.5365	0.7661	0.15678	european + south_asian	0.0206135	0.0005689	0.0674037	0.177849	0.0277483	0.152321	0.294605	0.056059	0.160115	0.029425
rs7199670	16	22875238	0.08889	0.2548	0.8839	0.7423	0.6598	0.204122	african_san + european	0.0250449	0.363255	0.243531	0.190663	0.220183	0.124051	0.0851385	0.016837	0.0369064	0.00406928
rs1891548	14	87223394	0.01111	0.06061	0.06103	0.3125	0.4679	0.109028	european + south_asian	0.00971369	0.0098295	0.101587	0.174445	3.86024e-07	0.0563244	0.117597	0.0560587	0.117237	0.0127518
rs10511803	9	27154617	0.5111	0.03846	0.1627	0.2292	0.03196	0.0969764	african_san + african_non_san	0.159996	0.0704474	0.0434312	0.167579	0.0227861	0.0429398	0.000155681	0.00352242	0.0263711	0.0475885
rs2532772	10	29545201	0.2778	0.1683	0.4788	0.6082	0.93379	0.163147	african_non_san + east_asian	0.0087193	0.02167	0.0564301	0.253299	0.0568022	0.106595	0.339475	0.00846065	0.13745	0.0814365
rs3130564	6	31101674	0.06667	0.05882	0.1784	0.005155	0	0.0379357	european + south_asian	0.000131062	0.0149968	0.0161108	0.0236809	0.0178129	0.0135817	0.0208311	0.0560032	0.0662037	0.00178992
rs2411163	17	35410317	0.1556	0.226	0.8451	0.8918	0.8509	0.243076	african_non_san + south_asian	0.00403147	0.261439	0.304505	0.266403	0.207861	0.247626	0.212416	0.00239727	3.26249e-05	0.00187226
rs4123443	13	94192352	0.03333	0.09135	0.5259	0.4072	0.01598	0.139912	south_asian + east_asian	0.00746631	0.17362	0.116265	0.00159792	0.119269	0.0708006	0.0153675	0.00709361	0.197313	0.137168
rs7973350	12	100763166	0.04444	0.02475	0.5282	0.2887	0.0137	0.138786	european + east_asian	0.00147059	0.162142	0.0590105	0.00439924	0.18582	0.0757124	0.000820773	0.0300197	0.202232	0.0881014
rs7613005	3	30594168	0.1889	0.2696	0.3146	0.6458	0.6972	0.0906216	european + south_asian	0.00462622	0.0105716	0.112106	0.137725	0.00122506	0.0731301	0.0945566	0.055993	0.0751026	0.00149826
rs2272733	8	42157902	0.1222	0.202	0.885	0.768	0.8447	0.243881	african_non_san + european	0.00591177	0.329057	0.230623	0.29106	0.259355	0.170275	0.224578	0.0121304	0.00174249	0.0047349
rs1066677	15	62739463	0.1444	0.4423	0.662	0.768	0.98174	0.198755	african_san + east_asian	0.0554516	0.148002	0.212029	0.433141	0.0246112	0.0567905	0.211502	0.00692301	0.103102	0.0605883
rs10744843	12	115412743	0.3111	0.4078	0.5305	0.2113	0.3249	0.0250445	european + south_asian	0.0050882	0.0249172	0.00648236	0.00010977	0.00757586	0.0228792	0.00370661	0.0559532	0.0217591	0.00826893
rs9519245	13	104826198	0.91111	0.5	0.1878	0.1186	0.242	0.190866	african_san + south_asian	0.109529	0.296758	0.360662	0.254711	0.0555063	0.0899027	0.036225	0.00464816	0.00218109	0.0130978
rs296639	9	93840659	0.07778	0.5865	0.6315	0.3454	0.4475	0.0912007	african_san + african_non_san	0.159973	0.184539	0.0571227	0.0953312	0.00106347	0.0294968	0.00970325	0.0415279	0.0171349	0.0054575
rs548470	2	224773548	0.01111	0.2452	0.05399	0.04639	0.4817	0.110512	south_asian + east_asian	0.0738433	0.00792639	0.00597611	0.181591	0.0384559	0.0429725	0.0306387	0.000151593	0.129815	0.137134
rs1354991	7	110158246	0.4222	0.2548	0.7394	0.4124	0.5753	0.0560699	european + south_asian	0.0157658	0.0526946	4.93715e-05	0.0117661	0.122515	0.0140651	0.0539884	0.055879	0.0150539	0.0133296
rs12516484	5	18729080	0.08889	0.09709	0.6901	0.3594	0.477	0.12612	european + south_asian	9.96821e-05	0.20903	0.0555871	0.0996878	0.201498	0.0512902	0.0941194	0.0558751	0.0235655	0.00712385
rs1203739	7	40748650	0.01111	0.04327	0.6643	0.6701	0.5434	0.226954	african_non_san + south_asian	0.005213	0.289909	0.293861	0.215133	0.241587	0.245333	0.171323	1.89379e-05	0.00766104	0.00843812
rs957617	9	88698673	0.2333	0.1505	0.5939	0.2887	0.0411	0.0916952	european + east_asian	0.00556202	0.0688217	0.00199194	0.0425192	0.110625	0.0141217	0.0182555	0.0480443	0.201555	0.0615026
rs1338137	1	81392951	0.5111	0.465	0.2536	0.3196	0.8242	0.0835897	south_asian + east_asian	0.00106359	0.0356246	0.0190125	0.0568977	0.0245389	0.0111344	0.0728956	0.0026676	0.174507	0.137006
rs7105777	11	33041338	0.4889	0.4167	0.3873	0.7165	0.4772	0.0275396	european + south_asian	0.00263225	0.00525139	0.027337	6.85253e-05	0.000449524	0.0465331	0.00185216	0.0558734	0.00412268	0.0301003
rs2245462	21	45499171	0.04444	0.1875	0.8263	0.5515	0.6918	0.203678	african_san + european	0.0266257	0.363014	0.174315	0.258218	0.220911	0.0734836	0.13573	0.0452089	0.0124937	0.0105075
rs17702195	3	158578915	0.7333	0.1863	0.2089	0.4381	0.7466	0.125401	african_san + african_non_san	0.159531	0.145254	0.0456788	0.000114919	0.000402849	0.0377109	0.167468	0.0304996	0.152889	0.0502398
rs4885962	13	56863954	0.6889	0.6311	0.01643	0.03608	0.2922	0.211936	african_non_san + european	0.00186267	0.297192	0.267209	0.0809247	0.258591	0.229868	0.0589641	0.0019334	0.0861669	0.066777
rs290537	15	63706726	0.2889	0.6456	0.2653	0.5928	0.8562	0.107886	european + south_asian	0.0653546	0.000347632	0.0476398	0.1761	0.0748446	0.00147882	0.0303792	0.0558698	0.190583	0.0448402
rs1183799	2	36420568	0.2111	0.1881	0.6714	0.7708	0.94749	0.211216	african_non_san + east_asian	0.000414089	0.111931	0.166124	0.319893	0.124925	0.18142	0.339278	0.00616609	0.0675151	0.0344383
rs1274135	10	91686710	0.1111	0.2755	0.3662	0.09278	0.002283	0.0713172	european + south_asian	0.0222419	0.0466632	0.000458815	0.0352777	0.00473096	0.0288255	0.100537	0.0557468	0.14123	0.0286371
rs1889915	9	73164712	0.5667	0.4087	0.5117	0.2835	0.7922	0.0606849	south_asian + east_asian	0.0125422	0.00152265	0.0416591	0.0296583	0.00534811	0.00869364	0.0791242	0.0274755	0.0442809	0.136651
rs10254159	7	21912150	0.06667	0.1635	0.1408	0.4381	0.6187	0.108734	european + south_asian	0.0118328	0.007537	0.0997387	0.187982	0.000499706	0.0460943	0.114175	0.0557198	0.128387	0.0164526
rs2920174	4	4298599	0.1556	0.6971	0.169	0.1667	0.274	0.0968151	african_san + african_non_san	0.159458	0.000165126	0.00011395	0.0104983	0.150356	0.151885	0.0924803	4.73419e-06	0.00805296	0.00844473
rs319812	10	110089537	0.3444	0.4706	0.5516	0.2577	0.02283	0.0932442	european + east_asian	0.00827151	0.0218676	0.00447717	0.100447	0.00328572	0.0247412	0.15856	0.0456271	0.201304	0.0656968
rs10875098	1	98041720	0.8667	0.5625	0.1244	0.07732	0.03211	0.262468	african_san + south_asian	0.0590182	0.309001	0.359186	0.420712	0.11284	0.148057	0.194905	0.00308071	0.0156852	0.00508267
rs3801778	7	111410642	0.1667	0.1359	0.6714	0.8041	0.4406	0.154406	african_non_san + south_asian	0.000924827	0.138085	0.22008	0.045581	0.159147	0.245288	0.0588152	0.0114729	0.0272337	0.0725322
rs985307	7	19573763	0.2778	0.274	0.6958	0.366	0.2431	0.0588928	european + south_asian	9.03503e-06	0.0901764	0.00446538	0.000781853	0.0919021	0.0048748	0.000622875	0.0556496	0.106775	0.00896065
rs6982811	8	36547313	0.1	0.396	0.6878	0.8041	0.95205	0.216704	african_san + east_asian	0.0619075	0.197494	0.278667	0.433033	0.0435288	0.0899803	0.199396	0.00898322	0.0648652	0.0271929
rs10873266	14	74685613	0	0.02885	0.1221	0.1082	0.589	0.150946	south_asian + east_asian	0.0101042	0.0443028	0.0390472	0.267522	0.0166712	0.0130783	0.214267	0.000237159	0.12666	0.136598
rs10503080	18	61134282	0.4111	0.4615	0.02347	0.232	0.09132	0.0903186	european + south_asian	0.00129163	0.129196	0.0185632	0.0722417	0.153211	0.0294808	0.0916502	0.0555911	0.0113219	0.0187809
rs7341858	9	137516625	0.1222	0.04327	0.6901	0.6406	0.621	0.184346	african_non_san + european	0.0106558	0.180274	0.152566	0.142373	0.258557	0.226674	0.214794	0.0013765	0.00264656	0.000206209
rs12623519	2	6298022	0.3778	0.1538	0.0493	0.2887	0.2808	0.0427008	european + south_asian	0.0329259	0.0889094	0.00447618	0.00533973	0.0156287	0.0133715	0.0119935	0.0555808	0.0528717	3.83048e-05
rs548902	8	60943129	0.1333	0.6683	0.434	0.7268	0.5023	0.0946575	african_san + african_non_san	0.159341	0.0578568	0.193815	0.0823257	0.0280125	0.00203004	0.0142673	0.0447499	0.00234381	0.0268931
rs1552290	1	102101223	0.8889	0.4175	0.0939	0.232	0.05251	0.221545	african_san + european	0.131303	0.36286	0.240576	0.414105	0.0730402	0.0198212	0.102597	0.0179539	0.00319657	0.0352748
rs1022849	14	86267543	0.2889	0.1869	0.06808	0.1596	0.6438	0.0983749	european + east_asian	0.00721699	0.0441922	0.0121497	0.0646987	0.016417	0.000650974	0.112298	0.0106443	0.201124	0.128592
rs9525817	13	44225189	0.02222	0.02885	0.331	0.07216	0.07534	0.0581679	european + south_asian	0.000221427	0.0954929	0.00728261	0.00800956	0.0884766	0.00504334	0.00565851	0.0555474	0.0537045	1.85057e-05
rs4517810	16	80595502	0.4444	0.726	0.2864	0.1134	0.009132	0.167997	african_non_san + east_asian	0.0414838	0.0135378	0.0716529	0.165876	0.100023	0.209814	0.338062	0.0240327	0.0933791	0.0276673
rs6504595	17	47187056	0.04444	0.3333	0.1714	0.1289	0.6187	0.107297	south_asian + east_asian	0.0754314	0.0221915	0.0117165	0.212033	0.0176071	0.0302114	0.0414007	0.00177446	0.109555	0.136454
rs1558701	2	37027819	0.05556	0.2837	0.23	0.5515	0.1644	0.0729316	european + south_asian	0.0498062	0.033054	0.162623	0.0157404	0.00189111	0.0373819	0.0103321	0.0555276	0.00341075	0.0848656
rs7751042	6	118165450	0.1	0.1106	0.5023	0.7732	0.4064	0.147947	african_non_san + south_asian	0.000149135	0.102726	0.254855	0.0655213	0.0957784	0.244806	0.0598374	0.0404431	0.0046445	0.0714802
rs2355741	14	63315094	0.6778	0.1406	0.1604	0.0567	0.3493	0.122119	african_san + african_non_san	0.159282	0.145575	0.234323	0.0550155	0.000383538	0.0101864	0.0301871	0.0144121	0.0239285	0.0721326
rs4867263	5	30292538	0.08889	0.2788	0.2911	0.6198	0.8005	0.14715	european + south_asian	0.0312848	0.0346678	0.168033	0.287182	9.28198e-05	0.0600082	0.144237	0.0555247	0.137525	0.0200821
rs4246976	14	33368366	0.03333	0.1298	0.215	0.08763	0.5556	0.0989444	south_asian + east_asian	0.0165052	0.0418222	0.00670949	0.189559	0.00641502	0.00230713	0.106331	0.0162202	0.0628702	0.136095
rs1317709	1	26384690	0.8667	0.5	0.2582	0.07732	0.1598	0.186535	african_san + south_asian	0.0814389	0.203438	0.359186	0.276821	0.0314654	0.118287	0.0678652	0.0306464	0.00737681	0.00828971
rs10975906	9	6929053	0.1222	0.2788	0.004695	0.1753	0.1307	0.0402141	european + south_asian	0.0195438	0.0357796	0.00279627	8.17736e-05	0.0972873	0.00768333	0.0171514	0.0555089	0.0388568	0.00192453
rs224136	10	64470675	0.1556	0.1394	0.8239	0.6979	0.6849	0.185676	african_non_san + european	0.000261	0.244073	0.15991	0.152662	0.257823	0.1716	0.164135	0.0110098	0.0131751	9.90138e-05
rs1882331	4	185123766	0.1	0.43	0.2254	0.3814	0.8356	0.139971	european + east_asian	0.0740231	0.0147496	0.0569713	0.305083	0.0240513	0.00122511	0.0923439	0.0145159	0.201009	0.113594
rs1519225	4	124910861	0.4889	0.4279	0.3897	0.1082	0.3562	0.042363	european + south_asian	0.00187467	0.00500277	0.0918127	0.00905115	0.000754946	0.068585	0.00269902	0.0555041	0.000600009	0.0449531
rs9291182	4	74094500	0.2111	0.7596	0.608	0.7268	0.5115	0.0819096	african_san + african_non_san	0.159242	0.084172	0.140305	0.050016	0.0133844	0.000704995	0.0337241	0.00797964	0.00473148	0.0248295
rs2360090	2	195344783	0.05556	0.1569	0.7958	0.7629	0.90868	0.288851	african_san + east_asian	0.0140273	0.321688	0.295434	0.432431	0.221696	0.198824	0.320958	0.000787384	0.0129282	0.0199379
rs3007103	14	47366340	0.5333	0.3725	0.5164	0.201	0.04817	0.0894269	european + south_asian	0.0131035	0.000143166	0.0610647	0.160799	0.0105218	0.0181868	0.0877181	0.0554692	0.152248	0.0285234
rs4338756	15	81976043	0.04444	0.05612	0.1714	0.134	0.625	0.126558	south_asian + east_asian	0.000357879	0.0221915	0.0128659	0.215786	0.0171778	0.00905321	0.202547	0.00135427	0.112444	0.136077
rs1038853	4	108177821	0.3111	0.05825	0.5235	0.6959	0.653	0.129	african_non_san + south_asian	0.0573574	0.0233954	0.0759845	0.0597288	0.14585	0.244402	0.217012	0.0157118	0.00868316	0.00104832
rs33767	3	45281604	0.1889	0.1117	0.4202	0.1289	0.0411	0.0544419	european + south_asian	0.00588966	0.0321801	0.00338417	0.0288188	0.0639832	0.000349698	0.009148	0.0554087	0.11417	0.0129571
rs8004280	14	60780429	0.03333	0.05882	0.6925	0.5103	0.8196	0.250841	african_non_san + east_asian	0.00187106	0.273467	0.165521	0.373227	0.241502	0.138887	0.337884	0.0174296	0.0110478	0.0552302
rs1159179	1	214108641	0.8556	0.6796	0.06573	0.268	0.3607	0.183773	african_san + european	0.0221392	0.362388	0.188424	0.136223	0.225548	0.0875587	0.0518397	0.039025	0.0700498	0.0049974
rs13254848	8	74330174	0.03333	0.2067	0.2089	0.5258	0.5573	0.106882	european + south_asian	0.0391124	0.0398261	0.173568	0.190492	3.67516e-06	0.0562463	0.0669759	0.0553748	0.0660305	0.00049966
rs497900	3	138433568	0.1778	0.3252	0.5188	0.3093	0.01142	0.0873298	european + east_asian	0.014593	0.0661473	0.0118473	0.0478407	0.0193457	0.000145907	0.106618	0.022809	0.2009	0.099782
rs1025813	3	143283337	0.6222	0.101	0.3981	0.3632	0.4718	0.0674527	african_san + african_non_san	0.159207	0.0253358	0.0339336	0.0114563	0.062086	0.0505455	0.0894815	0.000645974	0.00276533	0.00607572
rs311847	14	59202529	0.3667	0.6553	0.3521	0.4175	0.895	0.0972748	south_asian + east_asian	0.0422652	0.000115737	0.00135408	0.161948	0.0466994	0.0287069	0.0429602	0.00226056	0.169965	0.135789
rs2242458	11	19188122	0	0.01456	0.6244	0.5412	0.4612	0.209391	african_non_san + european	0.00507281	0.289915	0.23898	0.194934	0.257525	0.208048	0.16554	0.00356343	0.0134779	0.00320344
rs757026	22	30474310	0.2556	0.2573	0.02582	0.2371	0.121	0.0353993	european + south_asian	1.8945e-06	0.0620995	0.000230468	0.0150901	0.0627297	0.000274144	0.0154248	0.055347	0.0179665	0.0116365
rs1497467	5	2775090	0.2111	0.3529	0.7238	0.3969	0.4654	0.060031	european + south_asian	0.0125154	0.138657	0.0206429	0.0367872	0.0709269	0.00103309	0.00656051	0.0553136	0.0351008	0.00239353
rs2576	11	65808467	0.01111	0.1442	0.5493	0.7577	0.4018	0.182583	african_san + south_asian	0.0362258	0.218487	0.3588	0.141833	0.0950148	0.205212	0.043095	0.0242556	0.0109446	0.0666469
rs17023226	3	29349070	0.2111	0.1311	0.0446	0.2784	0.2854	0.0312775	european + south_asian	0.00568469	0.0334253	0.00307045	0.00370849	0.0121502	0.0169631	0.0184019	0.0552823	0.0577295	3.02576e-05
rs2359700	1	213548789	0	0.05825	0.5892	0.6959	0.726	0.258082	african_non_san + south_asian	0.0206248	0.267645	0.339019	0.361526	0.180009	0.244402	0.265028	0.00621354	0.0104419	0.00055129
rs2054122	2	199490128	0.1667	0.4471	0.5563	0.7165	0.2097	0.0931047	south_asian + east_asian	0.0475204	0.0855718	0.162889	0.00151551	0.0059743	0.0378201	0.0324903	0.0139499	0.0653371	0.135528
rs10432780	21	31460885	0.3	0.8413	0.2512	0.3505	0.3858	0.0967612	african_san + african_non_san	0.158945	0.00149254	0.00145365	0.00409204	0.188284	0.132007	0.114964	0.00588016	0.0104927	0.000669802
rs218843	6	121346497	0.4111	0.1106	0.5825	0.3557	0.03653	0.107827	european + east_asian	0.0614319	0.0147624	0.00162392	0.114689	0.131665	0.0437187	0.0105029	0.0260483	0.200598	0.0911398
rs1866159	10	80883083	0.1222	0.2548	0.1455	0.4433	0.6461	0.090613	european + south_asian	0.0146242	0.000585987	0.0665373	0.155503	0.00942499	0.0197311	0.0795413	0.0552811	0.138947	0.0208801
rs2633321	10	75693695	0.08889	0.4567	0.5939	0.268	0.1142	0.0942494	european + south_asian	0.0913416	0.154272	0.0284166	0.000879743	0.0094663	0.0194323	0.0757272	0.0552473	0.13461	0.0195807
rs347668	5	62523339	0.3667	0.08173	0.3897	0.4433	0.8493	0.138321	african_non_san + east_asian	0.062116	0.000281219	0.00304722	0.129086	0.0702961	0.0908321	0.337319	0.0014785	0.118041	0.0943946
rs7046787	9	132170673	0.07778	0.04808	0.6972	0.5155	0.484	0.163039	african_non_san + european	0.00188643	0.224346	0.125	0.110818	0.257325	0.151891	0.136551	0.0174105	0.0237128	0.000496207
rs208798	20	37511454	0.07778	0.07692	0.2113	0.08247	0.5457	0.0920028	south_asian + east_asian	1.29542e-06	0.0186263	3.73092e-05	0.139347	0.0189269	5.25066e-05	0.140072	0.0170501	0.0610059	0.135468
rs10733309	9	16253322	0.07778	0.1827	0.6061	0.6771	0.93056	0.233002	african_san + east_asian	0.0124544	0.170427	0.211622	0.430362	0.0977138	0.131037	0.322894	0.00274366	0.079962	0.0544348
rs7145687	14	92827246	0.1	0.3269	0.8944	0.8351	0.94977	0.275225	african_san + european	0.0399697	0.361982	0.304645	0.429771	0.183868	0.140133	0.238793	0.00378495	0.00544334	0.0179446
rs2141823	7	3609712	0.04444	0.1346	0.4695	0.1649	0.3584	0.0708348	european + south_asian	0.0130033	0.133318	0.0204679	0.0852153	0.0694293	0.000902646	0.034692	0.0552448	0.0063752	0.0246764
rs16962177	15	49534702	0.7111	0.1683	0.03286	0.03608	0.04566	0.190794	african_san + african_non_san	0.158685	0.287145	0.282617	0.269917	0.0274916	0.0256385	0.0207979	3.89554e-05	0.000545303	0.000293303
rs6757296	2	75665056	0.1556	0.08252	0.1502	0	0.1009	0.0268609	european + south_asian	0.00645668	2.81433e-05	0.0572125	0.00336789	0.00564065	0.0294874	0.000507718	0.0551077	0.00278311	0.0363101
rs6505380	17	32134294	0.2556	0.6214	0.7418	0.4433	0.137	0.108061	european + east_asian	0.0696741	0.123359	0.0195516	0.0112881	0.00838737	0.0160136	0.132244	0.0469823	0.200461	0.0591942
rs1508724	3	7241745	0.05556	0.1154	0.6878	0.7784	0.79	0.24553	african_non_san + south_asian	0.00583841	0.242133	0.30755	0.316909	0.184401	0.244205	0.252858	0.00526347	0.00680119	9.94007e-05
rs7322449	13	23693091	0.4333	0.2885	0.0283	0.2423	0.2936	0.0555341	european + south_asian	0.0114213	0.133739	0.0205957	0.0105942	0.0722145	0.00136982	1.57569e-05	0.0550896	0.0741789	0.00167904
rs6463730	7	7902171	0.3556	0.6748	0.4038	0.3402	0	0.130963	south_asian + east_asian	0.0518992	0.00123363	0.00013068	0.142619	0.0374303	0.0570871	0.323932	0.00216633	0.165764	0.135461
rs2476231	13	102583272	0.7556	0.5146	0.05634	0.01031	0	0.276022	african_san + south_asian	0.0317756	0.288921	0.358732	0.384927	0.143297	0.200538	0.223853	0.00901817	0.0199343	0.00358653
rs10849387	12	6238479	0.4	0.4755	0.6268	0.299	0.4269	0.0236193	european + south_asian	0.00289798	0.0259638	0.00562343	0.000373033	0.0116139	0.0165217	0.00119283	0.0550661	0.0201754	0.00887857
rs16998380	22	48510196	0.7222	0.1779	0.1132	0.299	0.3693	0.102403	african_san + african_non_san	0.15862	0.20753	0.0924834	0.0642324	0.0042378	0.0101823	0.0234186	0.0271592	0.0466485	0.00278039
rs817377	20	62535594	0.2889	0.5357	0.277	0.6031	0.6307	0.0485433	european + south_asian	0.0318048	8.72507e-05	0.0508545	0.0600387	0.0351557	0.00231793	0.00464904	0.0550257	0.0645416	0.00040297
rs7919965	10	124951902	0.2111	0.5833	0.002347	0.01546	0.01142	0.176743	african_non_san + european	0.0745526	0.0736273	0.0557131	0.0602218	0.256781	0.230836	0.237794	0.00272256	0.00163831	0.000154445
rs1365810	2	108545171	0.07778	0.3911	0.2347	0.1392	0.6301	0.0962272	south_asian + east_asian	0.0733102	0.0242785	0.00493553	0.183744	0.0143359	0.0420019	0.0288524	0.00756912	0.0820817	0.135089
rs13149290	4	146750966	0.2333	0.267	0.2244	0.5	0.8333	0.117502	european + east_asian	0.00075727	5.61076e-05	0.0389585	0.194004	0.0012252	0.0290519	0.172675	0.0418895	0.199964	0.0646447
rs2038909	20	14609957	0.4444	0.5625	0.1174	0.4021	0.3333	0.0511154	european + south_asian	0.00699044	0.0694693	0.000916541	0.00650954	0.117489	0.0129364	0.0268059	0.0550121	0.0344946	0.00254771
rs1364301	16	83383768	0.05556	0.0297	0.5117	0.6186	0.7694	0.222595	african_non_san + east_asian	0.00207943	0.142627	0.199421	0.300462	0.170668	0.230737	0.33598	0.00582459	0.0366642	0.0134899
rs17063040	8	2321764	0.4889	0.5728	0.03756	0.005155	0	0.21446	african_non_san + south_asian	0.00353729	0.149903	0.196447	0.209705	0.193879	0.24383	0.257642	0.00707238	0.013197	0.00178992
rs17245857	8	26116732	0.1889	0.3824	0.4601	0.7784	0.5731	0.0818182	european + south_asian	0.0232853	0.0429231	0.185838	0.0810288	0.00309896	0.0830864	0.0183325	0.0549874	0.00640529	0.024358
rs4678297	3	136907111	0.05556	0.5433	0.3538	0.366	0.2055	0.0712116	african_san + african_non_san	0.158398	0.0746527	0.0793062	0.0261405	0.0182636	0.0159357	0.062593	8.07636e-05	0.0137722	0.0159395
rs1190967	14	100536101	0.01111	0.1923	0.7606	0.7165	0.5388	0.209364	african_san + european	0.0535217	0.361143	0.326941	0.212537	0.172073	0.146098	0.0667077	0.00126013	0.0273719	0.0170136
rs7128099	11	20356444	0.4444	0.4952	0.162	0.2371	0.7443	0.091321	south_asian + east_asian	0.00129561	0.0485897	0.0241988	0.0475048	0.0651464	0.0364672	0.0333803	0.00443519	0.18301	0.134862
rs10902724	1	26576032	0.05556	0.1139	0.06103	0.3093	0.5457	0.101918	european + south_asian	0.0055903	6.81536e-05	0.0585027	0.159629	0.0044409	0.029503	0.112259	0.0549699	0.15431	0.0288456
rs1886766	1	176723977	0.08889	0.3029	0.5399	0.5773	0.94064	0.191029	african_san + east_asian	0.0380269	0.127611	0.145794	0.430129	0.0291092	0.0387289	0.243939	0.000709297	0.115193	0.0990886
rs8007484	14	91890882	0	0.1456	0.03066	0.2474	0.4954	0.116206	european + south_asian	0.053322	0.0107453	0.0945024	0.213242	0.0221752	0.00828145	0.0731932	0.0549539	0.161135	0.0334138
rs16835267	3	124022965	0.4222	0.08173	0	0.1031	0.4703	0.123671	european + east_asian	0.0825003	0.174914	0.0693937	0.00117081	0.0291963	0.000681981	0.101972	0.0371333	0.199734	0.0875587
rs188324	15	95700505	0.07778	0.04369	0.6878	0.6495	0.5826	0.196053	african_non_san + european	0.0025789	0.218332	0.194949	0.157937	0.256478	0.231686	0.192125	0.000827948	0.00598577	0.00236752
rs1048103	12	56078189	0.2	0.2933	0.4155	0.7396	0.93607	0.173496	european + south_asian	0.00588353	0.0276884	0.154383	0.314836	0.00818895	0.103328	0.245243	0.0549341	0.171783	0.0376817
rs11869376	17	67526216	0.4778	0.02577	0.2324	0.1237	0.002294	0.11076	african_san + african_non_san	0.158349	0.0333861	0.0783015	0.196937	0.0537057	0.018744	0.00582502	0.0102273	0.082409	0.0399026
rs7257166	19	17788804	0.6667	0.6202	0.1737	0.4021	0.01598	0.158345	south_asian + east_asian	0.00117873	0.131259	0.0356061	0.282699	0.10892	0.0239885	0.252463	0.0324813	0.0417669	0.134779
rs16885070	8	36331511	0.7222	0.2837	0.002347	0	0	0.261914	african_san + south_asian	0.0994911	0.351006	0.358617	0.358617	0.10393	0.110101	0.110101	0.000814098	0.000814098	0
rs2140948	18	5618404	0.1778	0.1635	0.2089	0.01546	0.01606	0.0419675	european + south_asian	0.000180653	0.000775863	0.0436939	0.0431236	0.00170378	0.0387187	0.0381738	0.0549011	0.0542809	2.90122e-06
rs9293529	5	89229135	0.06667	0.05288	0.6056	0.6856	0.653	0.19971	african_non_san + south_asian	0.000423835	0.180631	0.228383	0.208069	0.194847	0.243807	0.223008	0.00350211	0.00120451	0.000600374
rs235158	6	16500860	0.1111	0.09709	0.02113	0.224	0.1613	0.0239909	european + south_asian	0.000263263	0.0178648	0.0116135	0.00269081	0.0139884	0.0152896	0.00462312	0.0548401	0.0332278	0.003171
rs10021555	4	170665961	0.07955	0.1262	0.7678	0.6907	0.8949	0.262192	african_non_san + east_asian	0.00297065	0.271656	0.218413	0.385913	0.227009	0.17747	0.335302	0.00377317	0.0147054	0.0328802
rs4963762	12	24622160	0.6	0.2596	0.4014	0.3866	0.01142	0.105677	south_asian + east_asian	0.0604336	0.0198527	0.0229501	0.247905	0.0114255	0.0092636	0.0791947	0.000114679	0.141159	0.134211
rs6434895	2	197828651	0.7889	0.2426	0.338	0.349	0.1484	0.105547	african_san + african_non_san	0.157917	0.107518	0.102491	0.223513	0.00554089	0.00682163	0.00710942	6.7073e-05	0.0249287	0.0275279
rs7539570	1	198320984	0.5556	0.6287	0.1143	0.3969	0.5275	0.073921	european + south_asian	0.00276866	0.116447	0.0126755	0.000397604	0.152221	0.0271302	0.00525893	0.0548307	0.104023	0.00860247
rs4894675	3	174190024	0.4778	0.4808	0.3169	0.5773	0.90411	0.0866201	european + east_asian	4.50773e-06	0.0135866	0.00497355	0.114275	0.0140824	0.0046793	0.112939	0.0347103	0.198288	0.0737653
rs10483263	14	22378835	0.01111	0.1442	0.07277	0.3299	0.637	0.145213	european + south_asian	0.0362258	0.0131674	0.109111	0.271805	0.00670564	0.0243442	0.135196	0.0548207	0.192483	0.047983
rs2045417	17	52104209	0.8444	0.3894	0.05869	0.1146	0.2763	0.184892	african_san + european	0.115171	0.36062	0.298143	0.174982	0.0860668	0.0522693	0.00722677	0.00501924	0.0455057	0.0213043
rs1398641	3	117077219	0.2667	0.08173	0.75	0.6701	0.4656	0.137453	african_non_san + european	0.0310454	0.121866	0.0841204	0.0215111	0.256267	0.203488	0.0999936	0.00388544	0.0431651	0.0214683
rs3019244	11	77219219	0.3111	0.2885	0.2019	0.5155	0.2489	0.0261022	european + south_asian	0.000304194	0.00786255	0.0217149	0.00240261	0.00508597	0.0270794	0.00099825	0.0548207	0.0015838	0.0382358
rs528938	9	3958518	0.0875	0.1394	0.5892	0.5833	0.1078	0.132313	south_asian + east_asian	0.00337412	0.153003	0.149977	0.00058555	0.115342	0.112652	0.00115507	1.79389e-05	0.136994	0.134101
rs17036272	2	47346185	0.7	0.1602	0.1226	0.09896	0	0.173106	african_san + african_non_san	0.15791	0.185859	0.205972	0.342014	0.00145934	0.00419092	0.0590129	0.000710348	0.0444929	0.0355854
rs2720972	10	129118884	0.06667	0.009615	0.4061	0.5876	0.258	0.134181	african_non_san + south_asian	0.0124135	0.0867038	0.170802	0.0355749	0.146288	0.243707	0.0809713	0.0165634	0.0124398	0.0568423
rs2555099	2	17834754	0.5556	0.4952	0.3286	0.07216	0.07078	0.108987	european + south_asian	0.00182993	0.0263601	0.149099	0.150328	0.0144007	0.12025	0.121379	0.054742	0.055555	3.58719e-06
rs2937252	6	39699802	0.1778	0.3724	0.8709	0.7887	0.995434	0.241259	african_san + east_asian	0.0241348	0.265604	0.200728	0.429465	0.140804	0.0921665	0.27919	0.00603008	0.0384515	0.0697537
rs732984	18	13840147	0.5889	0.09694	0.4671	0.2113	0	0.145627	european + east_asian	0.145172	0.00745976	0.076587	0.26746	0.0902071	0.0127991	0.0348319	0.037176	0.19804	0.0794858
rs3890820	6	100494186	0.3778	0.3894	0.1737	0.4794	0.4361	0.02555	european + south_asian	7.11373e-05	0.0265536	0.00527879	0.0017616	0.0293194	0.00412702	0.00112517	0.0547069	0.0416275	0.000944493
rs11125373	2	51946163	0.07778	0.3413	0.8169	0.866	0.8676	0.240179	african_san + south_asian	0.0557428	0.312903	0.357949	0.359536	0.121603	0.153597	0.154757	0.00226652	0.00242725	2.77159e-06
rs831847	5	56412370	0.3778	0.4904	0.2089	0.3093	0.8105	0.0912851	south_asian + east_asian	0.00646639	0.0173878	0.002604	0.101075	0.0445005	0.0171997	0.0579376	0.00659592	0.193963	0.133936
rs3991	21	27428256	0	0.02	0.3192	0.06701	0.0411	0.0729786	european + south_asian	0.00698198	0.125874	0.0238048	0.0144598	0.0930994	0.00699042	0.0019171	0.054644	0.0727762	0.00165635
rs7535801	1	200431643	0.03333	0.495	0.3592	0.1443	0	0.128126	african_san + african_non_san	0.157753	0.0956358	0.0203743	0.0116925	0.00945353	0.0737102	0.213023	0.0314248	0.144308	0.0528186
rs3754991	2	178584470	0.1	0.1553	0.6588	0.5258	0.91935	0.217387	african_non_san + east_asian	0.00345674	0.180314	0.112952	0.390241	0.138956	0.0795953	0.334285	0.00918872	0.0540885	0.10442
rs7573042	2	242996589	0.2111	0.4417	0.8263	0.5208	0.5571	0.0844187	european + south_asian	0.0307276	0.20389	0.0529189	0.0650244	0.0827731	0.00313611	0.00667345	0.0546428	0.0435752	0.000663018
rs9894837	17	441275	0.4222	0.6931	0.04695	0.1237	0.2763	0.13091	african_non_san + european	0.0376903	0.109532	0.0585585	0.0117727	0.255953	0.180856	0.0896677	0.00975223	0.0529249	0.0185737
rs6442416	3	13907100	0.8667	0.5146	0.3709	0.09794	0.08447	0.196381	european + south_asian	0.0759132	0.138626	0.335949	0.350872	0.0105008	0.109457	0.119333	0.0545792	0.0619709	0.000273855
rs10505493	8	127883114	0.1778	0.2837	0.2676	0.3505	0.002283	0.0604367	south_asian + east_asian	0.00795347	0.00585499	0.0194547	0.0605302	0.000162294	0.00257938	0.104067	0.00403208	0.0971618	0.133916
rs2292082	4	166996347	0.2333	0.1202	0.6197	0.7835	0.5228	0.131389	african_non_san + south_asian	0.0111512	0.0785815	0.160168	0.0454313	0.143162	0.24362	0.0982797	0.016176	0.00480044	0.0382001
rs174006	5	128331456	0.01111	0.17	0.1061	0.3368	0.6972	0.155983	european + east_asian	0.0453559	0.0234493	0.112136	0.312851	0.00432324	0.0186515	0.149751	0.0401505	0.197924	0.066515
rs6830062	4	18017730	0.92222	0.524	0.1315	0.2526	0.1005	0.217823	african_san + european	0.107338	0.360433	0.258544	0.393142	0.0919623	0.0393974	0.111802	0.011981	0.00117456	0.0204447
rs4900384	14	98498951	0.1444	0.3762	0.7394	0.4167	0.3858	0.0788026	european + south_asian	0.0358484	0.193103	0.0474343	0.0384724	0.0685222	0.000857166	4.88479e-05	0.0544696	0.0650311	0.000496878
rs4871381	8	124472858	0	0.3873	0.1009	0.02577	0.004566	0.104461	african_san + african_non_san	0.15771	0.0363101	0.0090153	0.00158507	0.0584695	0.115709	0.146369	0.0126611	0.028376	0.00414556
rs10868257	9	87761907	0.04444	0.15	0.4319	0.1392	0.1583	0.0528054	european + south_asian	0.0166735	0.116136	0.0140709	0.0187594	0.049724	0.000117898	6.60502e-05	0.0544432	0.0463136	0.000360345
rs17824941	7	147513111	0	0.05288	0.2254	0.3505	0.002283	0.0982252	south_asian + east_asian	0.0186859	0.0852943	0.140236	0.00079188	0.0331155	0.0754038	0.0146942	0.00959908	0.0795602	0.133916
rs6943822	7	103598671	0.1667	0.2353	0.4245	0.134	0.2352	0.0266219	european + south_asian	0.00367742	0.0409311	0.00104808	0.00366735	0.0204556	0.00861078	6.94802e-09	0.0544319	0.0204791	0.00859546
rs10484060	14	99280484	0.7667	0.302	0.02817	0.01546	0.1553	0.207036	african_san + south_asian	0.112894	0.33618	0.357712	0.202589	0.0775708	0.0913831	0.0154686	0.00095985	0.0264759	0.0359196
rs10253637	7	29428832	0.2444	0.1531	0.8357	0.7423	0.8188	0.191257	african_non_san + european	0.00659079	0.18852	0.129691	0.176495	0.255694	0.188323	0.242124	0.0065939	0.000249904	0.00428814
rs27246	5	50229851	0	0.02885	0.1784	0.4845	0.605	0.17972	european + south_asian	0.0101042	0.0662037	0.207326	0.277502	0.0331355	0.157856	0.223703	0.0543881	0.099557	0.0073373
rs2890620	4	38736550	0.3667	0.155	0.6385	0.3505	0.06849	0.0956507	european + east_asian	0.0297137	0.0374075	0.000142636	0.0704014	0.128891	0.0258159	0.00964802	0.0420707	0.197587	0.0645513
rs6502590	17	17290702	0.8222	0.5874	0.04695	0.0567	0.004566	0.29741	african_san + east_asian	0.0338263	0.355824	0.342881	0.429465	0.191109	0.180615	0.253946	0.000242159	0.0103736	0.01346
rs8094072	18	8208830	0.03333	0.4949	0.4906	0.7165	0.8402	0.179138	african_san + african_non_san	0.157703	0.15555	0.290339	0.392393	9.24697e-06	0.0259708	0.0696835	0.0269464	0.0712343	0.011205
rs17161491	7	98486337	0.1444	0.5481	0.007042	0	0	0.176137	african_non_san + south_asian	0.0944024	0.0407984	0.0528573	0.0528573	0.22543	0.242989	0.242989	0.00244679	0.00244679	0
rs6692041	1	205434743	0.08889	0.1346	0.6362	0.7917	0.90138	0.256062	african_non_san + east_asian	0.00264788	0.177101	0.280172	0.382099	0.14134	0.237062	0.33396	0.0149425	0.0519275	0.0117963
rs2621306	3	158977434	0.2556	0.476	0.6137	0.2887	0.4032	0.0353663	european + south_asian	0.026483	0.0668473	0.000691705	0.0124069	0.00958924	0.0187137	0.00269172	0.0543528	0.0223283	0.00726771
rs12619056	2	15180592	0.06667	0.09135	0.2371	0.3505	0.002283	0.0695359	south_asian + east_asian	0.00105028	0.0296385	0.0657286	0.0194216	0.0199279	0.0513733	0.0281245	0.00778434	0.0843698	0.133916
rs951171	15	36559859	0.1111	0.09709	0.3099	0.0625	0	0.0550658	european + south_asian	0.000263263	0.0307036	0.00377067	0.0401389	0.0363784	0.00205178	0.0348878	0.0542596	0.12169	0.022165
rs1060435	11	68855595	0.01111	0.03365	0.3779	0.1031	0.2248	0.0756961	european + south_asian	0.00303667	0.130655	0.0224846	0.0658514	0.103187	0.00988966	0.0448479	0.0542215	0.0140323	0.0137833
rs6501659	17	71771387	0.8333	0.6359	0.05238	0.07812	0.05787	0.273838	african_san + european	0.0254519	0.358559	0.326835	0.351373	0.213141	0.186731	0.207094	0.00136621	7.23605e-05	0.000811656
rs1712541	3	106633634	0.8111	0.267	0.1914	0.09474	0.1439	0.156543	african_san + african_non_san	0.157656	0.206709	0.289711	0.243832	0.00405853	0.0258994	0.0117493	0.00968951	0.00202682	0.00289303
rs6035481	20	19923845	0.06667	0.1538	0.1244	0.02577	0.4269	0.0684688	south_asian + east_asian	0.0099148	0.00489021	0.00490384	0.0950953	0.000903704	0.0275601	0.0466318	0.0189396	0.0597866	0.133741
rs4533619	3	42289812	0.3333	0.1863	0.1268	0.2577	0.7237	0.0994647	european + east_asian	0.0141955	0.0309622	0.00343887	0.0785639	0.00336881	0.00370234	0.153973	0.0140214	0.197089	0.112943
rs194149	7	139558522	0.1111	0.375	0.6714	0.3454	0.5753	0.0848714	european + south_asian	0.0493841	0.178308	0.0404724	0.127849	0.0446973	0.000475333	0.0202481	0.0541385	0.00492706	0.0268415
rs3807024	6	43657127	0.2444	0.2282	0.90141	0.7062	0.6484	0.155137	african_non_san + european	0.000181811	0.243443	0.111117	0.085125	0.255191	0.119688	0.0927521	0.0313356	0.0480787	0.00191259
rs2296189	13	28893642	0	0.1923	0.1596	0.4588	0.1628	0.0804509	european + south_asian	0.0717699	0.0587776	0.193676	0.0600335	0.000922963	0.0413377	0.000745658	0.0540819	9.46657e-06	0.0527231
rs2140741	7	96264645	0.5111	0.6275	0.07746	0.02577	0	0.211451	african_non_san + south_asian	0.00692443	0.123228	0.175388	0.2219	0.182571	0.241776	0.291932	0.00712468	0.027626	0.0090153
rs1862794	16	84750595	0.4556	0.2843	0.4085	0.1237	0.04338	0.0732204	european + south_asian	0.015845	0.00113053	0.070122	0.127904	0.0085512	0.0202971	0.058228	0.0540708	0.106899	0.0109444
rs1002007	15	71582050	0.1667	0.2206	0.2394	0.1031	0.5753	0.0656664	south_asian + east_asian	0.00233185	0.00410057	0.00436821	0.0932965	0.000249519	0.012971	0.0674567	0.0167483	0.059804	0.133701
rs6078285	20	11650883	0.04444	0.3125	0.77	0.8196	0.7466	0.214118	african_san + south_asian	0.067619	0.315289	0.356973	0.29723	0.109559	0.137853	0.0978367	0.00188928	0.000373557	0.00393671
rs7027937	9	117405189	0.6556	0.1262	0.1714	0.2887	0.1826	0.0860407	african_san + african_non_san	0.157644	0.127102	0.0691479	0.120388	0.00202298	0.0205173	0.00306008	0.00979538	0.000107655	0.00786531
rs2415352	14	37069630	0.2045	0.3155	0.1714	0.4742	0.2489	0.0274621	european + south_asian	0.00805259	0.000898263	0.0414068	0.00140744	0.0142592	0.0132451	0.00274201	0.0540048	0.00454404	0.0278354
rs8091955	18	46358907	0.2778	0.2816	0.6014	0.7165	0.990868	0.181071	african_non_san + east_asian	8.9593e-06	0.0541813	0.0995849	0.33519	0.052838	0.097802	0.332338	0.0073952	0.143508	0.092164
rs1792137	11	78486141	0.07778	0.198	0.7099	0.4691	0.117	0.137479	european + east_asian	0.0156492	0.232657	0.104375	0.00220089	0.138971	0.0422374	0.00623992	0.0303012	0.196517	0.0787895
rs715776	12	71459064	0.2444	0.255	0.1368	0.4271	0.3379	0.0241627	european + south_asian	7.49711e-05	0.00948649	0.0188865	0.00531237	0.011229	0.0166084	0.00412904	0.0539895	0.0286338	0.00421819
rs10979386	9	111289161	0	0.1058	0.2066	0.3594	0.8061	0.20868	african_san + east_asian	0.0381456	0.0775654	0.144402	0.428315	0.00978452	0.0470413	0.274525	0.0145199	0.192444	0.106938
rs7995319	13	93300400	0.1667	0.2136	0.7583	0.6598	0.1644	0.1478	south_asian + east_asian	0.00178921	0.188509	0.132128	4.78673e-06	0.156893	0.105184	0.00197866	0.0059003	0.190193	0.133582
rs10973770	9	38380389	0.3333	0.2452	0.1127	0.3918	0.3119	0.0248327	european + south_asian	0.0047332	0.0363716	0.00185252	0.000261992	0.0152358	0.0124604	0.00277235	0.0539586	0.0306202	0.00350489
rs10929236	2	238502591	0.6333	0.1106	0.2418	0.3299	0.5594	0.085909	african_san + african_non_san	0.157513	0.0801658	0.046828	0.00283902	0.0151253	0.0362863	0.120742	0.00476706	0.0536444	0.0269166
rs677066	1	207773991	0.2778	0.125	0.8028	0.5103	0.7581	0.151028	african_non_san + european	0.0185203	0.146216	0.028626	0.120441	0.253905	0.0902328	0.221284	0.0485818	0.00145964	0.0335849
rs10829941	10	132974253	0.1778	0.04902	0.5352	0.6753	0.6712	0.157233	african_non_san + south_asian	0.0217556	0.0720237	0.133117	0.13102	0.160887	0.24166	0.239009	0.0103112	0.00969652	9.55186e-06
rs966414	2	224480259	0.8444	0.5048	0.06132	0.08763	0.1667	0.215538	african_san + european	0.0681719	0.357254	0.326175	0.251628	0.133978	0.112563	0.0663182	0.00126144	0.0142184	0.00714434
rs6426075	1	225637606	0.3889	0.2308	0.1338	0.4227	0.1697	0.0347215	european + south_asian	0.0147333	0.043564	0.000592376	0.0304591	0.00796912	0.0211582	0.00292311	0.0539451	0.00125405	0.0393307
rs2409113	8	8812302	0.1222	0.3911	0.2676	0.04124	0	0.088291	european + south_asian	0.0492621	0.0171792	0.0113749	0.0443408	0.00867001	0.101466	0.159552	0.0539389	0.103118	0.0145098
rs918171	19	3336539	0.2111	0.1061	0.09198	0.2577	0.6743	0.108993	european + east_asian	0.0104944	0.0141184	0.00151456	0.113315	0.000279509	0.0198022	0.18415	0.024612	0.196487	0.0899689
rs922863	2	125533271	0.01111	0.05769	0.1831	0.2784	0.7821	0.200967	south_asian + east_asian	0.00891623	0.0501231	0.0872632	0.378971	0.0193986	0.046773	0.307858	0.0064322	0.192392	0.133479
rs2829841	21	27023022	0.2778	0.415	0.1486	0.4433	0.2811	0.0275146	european + south_asian	0.0104444	0.0125975	0.0149505	6.76039e-06	0.0451955	0.00040871	0.00992315	0.0539053	0.013181	0.0143271
rs2638270	12	40541158	0.5889	0.08252	0.1995	0.2031	0.3417	0.0741637	african_san + african_non_san	0.15708	0.0821073	0.0803932	0.0310305	0.0144978	0.0152562	0.0532199	1.00761e-05	0.0129221	0.012218
rs966770	4	30451158	0.8444	0.6442	0.08216	0.06186	0.2854	0.226338	african_san + south_asian	0.0268788	0.332291	0.356569	0.169558	0.187738	0.207793	0.0661947	0.000773232	0.0360798	0.0465774
rs2679288	16	80341115	0.3667	0.4712	0.5211	0.8247	0.98858	0.143033	european + south_asian	0.00561915	0.0121233	0.114033	0.268833	0.0012456	0.0708671	0.20641	0.053882	0.179612	0.0469332
rs993726	13	55243102	0.2333	0	0.3404	0.4897	0.6858	0.14737	african_non_san + east_asian	0.0885802	0.00704029	0.0361923	0.107045	0.135553	0.210139	0.33173	0.0115262	0.0609437	0.0199895
rs7232803	18	71384951	0.02222	0.07212	0.01643	0.06701	0.5137	0.124248	south_asian + east_asian	0.00727359	0.000221936	0.00614686	0.181555	0.00985615	5.04389e-05	0.128807	0.00855515	0.190003	0.133166
rs11209643	1	71044680	0.1111	0.1667	0.1526	0.4485	0.7374	0.131261	european + south_asian	0.00324971	0.00188758	0.0744432	0.219343	0.000185284	0.0479428	0.175355	0.0538166	0.185609	0.0439708
rs9866824	3	87417191	0	0.03431	0.6643	0.5722	0.6353	0.239395	african_non_san + european	0.0120407	0.31662	0.25728	0.297048	0.253235	0.197545	0.234783	0.00450084	0.000462065	0.00208208
rs1963626	11	107693120	0.7556	0.6602	0.08451	0.04124	0.2055	0.213791	african_non_san + south_asian	0.0055205	0.257436	0.308384	0.160374	0.194922	0.241507	0.109684	0.00404918	0.0151552	0.033687
rs1429707	5	118020706	0.1111	0.115	0.5587	0.3814	0.02968	0.112075	european + east_asian	1.89622e-05	0.12007	0.0514006	0.0134281	0.117383	0.0495548	0.0144146	0.0158595	0.195927	0.108801
rs16830446	2	152762241	0.02222	0.08081	0.06573	0.3144	0.5228	0.113163	european + south_asian	0.00930175	0.00587311	0.0886296	0.186407	0.000419321	0.0454046	0.125961	0.0538037	0.138647	0.0224945
rs10518015	4	67828945	0.01111	0.4327	0.115	0.201	0.05708	0.0807116	african_san + african_non_san	0.156757	0.0263495	0.0567732	0.0087514	0.0665986	0.0315489	0.105193	0.00702418	0.00542915	0.0242368
rs9293625	5	73679925	0.06667	0.1538	0.4225	0.134	0.1941	0.0440153	european + south_asian	0.0099148	0.0932951	0.0063888	0.0185917	0.0453217	0.000398062	0.00141548	0.0537896	0.0311338	0.00330804
rs1993120	8	39522613	0.07778	0.2696	0.1831	0.1443	0.633	0.0942244	south_asian + east_asian	0.0336021	0.0125346	0.00568085	0.185393	0.00536708	0.0121107	0.0682961	0.00137728	0.10944	0.133124
rs889730	16	83257305	0.1	0.4615	0.6432	0.7113	0.94749	0.187811	african_san + east_asian	0.0860289	0.171483	0.212203	0.426557	0.0167888	0.0325604	0.158997	0.0026558	0.0780907	0.0534322
rs17018721	2	80385149	0.7778	0.5144	0.02113	0.06186	0.05963	0.242847	african_san + european	0.0386221	0.356753	0.29937	0.302061	0.183455	0.138075	0.140117	0.00543664	0.00497337	1.08955e-05
rs4968816	17	66688975	0.01111	0.1485	0.4151	0.1289	0.3333	0.0743507	european + south_asian	0.0377227	0.14819	0.0309857	0.110599	0.0452656	0.000402258	0.0238204	0.0537623	0.00357714	0.0302114
rs4915606	1	62761852	0.7556	0.2115	0.3897	0.3918	0.1416	0.0994857	african_san + african_non_san	0.156588	0.0701974	0.0694215	0.205876	0.0190963	0.019514	0.00422424	2.31555e-06	0.0406485	0.041247
rs6007738	22	48146737	0.5111	0.4806	0.5047	0.1959	0.1797	0.0524556	european + south_asian	0.000465229	2.04853e-05	0.0558031	0.0626329	0.000290496	0.0463378	0.0526185	0.0537477	0.0604633	0.000215126
rs607407	1	234769499	0.1	0.2816	0.3146	0.5206	0.8995	0.169172	european + east_asian	0.0276104	0.0364499	0.11065	0.367515	0.000650831	0.030077	0.216339	0.0219905	0.195593	0.0928677
rs590216	11	103964427	0.3295	0.3846	0.316	0.3763	0.009132	0.0682413	south_asian + east_asian	0.00165437	0.000104228	0.00119955	0.111901	0.00258779	3.65341e-05	0.136904	0.00201009	0.106005	0.133039
rs758963	12	9740254	0.2889	0.649	0.06338	0.03608	0.002283	0.179831	african_non_san + south_asian	0.0666041	0.0468236	0.0655542	0.10632	0.209079	0.241034	0.298934	0.00199564	0.0182838	0.00911348
rs10802563	1	236934959	0.3444	0.0396	0.6745	0.4255	0.371	0.102882	african_non_san + european	0.0838191	0.0555402	0.0034774	0.000385028	0.252894	0.118001	0.0945843	0.0316632	0.0468959	0.00155022
rs7990965	13	72618295	0.1786	0.09135	0.02347	0.2268	0.1256	0.0248977	european + south_asian	0.00827867	0.0370929	0.00180037	0.00273452	0.0113294	0.0176174	0.00152192	0.0537161	0.0206203	0.00892378
rs4936805	11	123298088	0.2778	0.05769	0.5094	0.6856	0.8105	0.168629	african_non_san + east_asian	0.046579	0.0284142	0.0857575	0.151063	0.139503	0.238256	0.331405	0.0162391	0.0518348	0.0104307
rs2804744	6	733163	0.04444	0.3846	0.7042	0.8191	0.8881	0.228133	african_san + south_asian	0.0958452	0.26668	0.356526	0.424732	0.0524319	0.102741	0.147119	0.00916103	0.0268271	0.00480093
rs10808897	8	48974616	0.6667	0.6683	0.05476	0.2938	0.1279	0.160313	european + south_asian	1.44181e-06	0.229442	0.0713617	0.162469	0.230456	0.0719812	0.163358	0.0536991	0.00826709	0.0211335
rs7302674	12	126490070	0.1778	0.7184	0.1948	0.1134	0.1644	0.115749	african_san + african_non_san	0.156501	0.000238372	0.00419709	0.000158292	0.145592	0.204922	0.165587	0.00641853	0.000784795	0.00273167
rs4509878	13	107668121	0.4889	0.5481	0.5023	0.5515	0.08904	0.0723855	south_asian + east_asian	0.00175576	8.97896e-05	0.00196388	0.104621	0.00105186	5.83792e-06	0.131375	0.00121433	0.110427	0.133001
rs4761061	12	128552871	0.4222	0.402	0.2559	0.03608	0.2717	0.0578988	european + south_asian	0.000210543	0.0155449	0.120099	0.0125708	0.0121631	0.111143	0.00954564	0.0536878	0.000160695	0.0592868
rs11074660	16	10308466	0.05556	0.399	0.3052	0.5957	0.8927	0.184478	european + east_asian	0.0923809	0.0570803	0.186396	0.414106	0.00483184	0.0194727	0.143259	0.0432673	0.195416	0.0608431
rs4841548	8	11374779	0.3667	0.1553	0.392	0.1134	0	0.0854723	european + south_asian	0.0296156	0.00033988	0.0457669	0.147847	0.0361417	0.00189365	0.0570953	0.0536822	0.15999	0.0410065
rs1979260	19	17193551	0.4778	0.165	0.554	0.2371	0.5619	0.0605672	european + south_asian	0.0579053	0.00290899	0.0319993	0.00354621	0.0855437	0.00406318	0.0887109	0.0536571	3.16302e-05	0.0562193
rs11842552	13	31242235	0.8333	0.4856	0.05399	0.1237	0.05708	0.230379	african_san + european	0.069726	0.356424	0.279799	0.352391	0.131639	0.0812703	0.128793	0.00769102	2.27576e-05	0.00689471
rs309216	18	66352302	0.4444	0.5441	0.01174	0	0	0.212458	african_non_san + south_asian	0.00497898	0.161532	0.186203	0.186203	0.214426	0.240661	0.240661	0.0040861	0.0040861	0
rs7520320	1	114535293	0.4778	0.09406	0.1056	0.03093	0.4361	0.105116	south_asian + east_asian	0.0964706	0.0889782	0.152019	0.000876202	0.000185334	0.00888206	0.0799085	0.0115396	0.0730152	0.132029
rs2667096	4	142969773	0.02222	0.07692	0.7371	0.5722	0.6078	0.213064	african_non_san + european	0.00837754	0.322584	0.213861	0.234911	0.252127	0.153326	0.172137	0.0151438	0.00953478	0.000655061
rs2117018	12	87430209	0.7222	0.1818	0.3146	0.5206	0.3767	0.0728115	african_san + african_non_san	0.156044	0.0856722	0.0217937	0.0616041	0.0119271	0.0649812	0.0239749	0.0219905	0.00213347	0.0105024
rs476268	18	7516844	0.3111	0.2788	0.11	0.3866	0.1445	0.0304095	european + south_asian	0.000627352	0.0314378	0.0031414	0.0200909	0.0233746	0.00656463	0.0137019	0.0536007	0.0013433	0.0386564
rs7223092	17	31331425	0.8523	0.6324	0.1502	0.2938	0.02055	0.227659	african_san + east_asian	0.0324022	0.272267	0.170327	0.425606	0.128965	0.0588289	0.252735	0.0151402	0.0300907	0.08211
rs10497868	2	202304040	0.2556	0.375	0.3679	0.09794	0.2671	0.0281973	european + south_asian	0.00829214	0.00737736	0.0219916	8.5639e-05	2.69893e-05	0.0559286	0.00670024	0.0535998	0.00587984	0.0247502
rs10043156	5	116146765	0.1889	0.1779	0.6203	0.6186	0.93379	0.187982	african_non_san + east_asian	0.000101004	0.100562	0.0998182	0.321428	0.106589	0.105826	0.330938	1.53246e-06	0.0768025	0.0774476
rs681506	7	51924509	0.07778	0.2921	0.5962	0.3814	0.04795	0.110281	european + east_asian	0.0401347	0.165101	0.069751	0.001905	0.0476239	0.00447288	0.057698	0.0232624	0.194945	0.0914954
rs2030259	2	86683642	0.05556	0.05882	0.2254	0.4588	0.0411	0.0859761	south_asian + east_asian	2.46409e-05	0.031719	0.117926	0.000570291	0.0300921	0.11508	0.00083111	0.0307153	0.0399772	0.131694
rs130191	22	49118598	0.6	0.2673	0.4977	0.1907	0.08219	0.0888451	european + south_asian	0.0575333	0.00529278	0.0909571	0.16321	0.028429	0.0041696	0.0310105	0.0535956	0.113491	0.0127962
rs9618000	22	17853714	0.1	0.2596	0.8679	0.8866	0.774	0.24584	african_san + south_asian	0.0222295	0.334911	0.353733	0.255448	0.203498	0.21932	0.139065	0.000406273	0.00757137	0.0114287
rs2853115	11	133707908	0.6111	0.09804	0.3662	0.3711	0.6073	0.0820517	african_san + african_non_san	0.155726	0.0303116	0.0290927	7.58166e-06	0.0529967	0.0545929	0.153736	1.2895e-05	0.0293746	0.0281744
rs7955714	12	62399581	0.4556	0.2573	0.316	0.06701	0	0.100058	european + south_asian	0.0216417	0.0103239	0.1069	0.192005	0.00210916	0.0352017	0.0987054	0.0535715	0.12443	0.0238048
rs2303345	14	76156609	0.05682	0.009901	0.6009	0.5833	0.3858	0.173811	african_non_san + south_asian	0.00939992	0.187983	0.178249	0.0860816	0.251275	0.240581	0.136219	0.000160329	0.0233201	0.0196513
rs794001	4	40121562	0.2333	0.3418	0.2441	0.03093	0.03009	0.0624954	european + south_asian	0.00721573	8.02377e-05	0.0497909	0.0504522	0.00578087	0.0908178	0.0916509	0.0535666	0.0542474	2.98192e-06
rs10744614	12	3554902	0.04444	0.1202	0.7948	0.5365	0.79	0.237258	african_non_san + european	0.0098344	0.335502	0.166428	0.331497	0.252105	0.104102	0.24847	0.0382128	1.75077e-05	0.0366377
rs2300193	14	74567736	0.1778	0.1814	0.1533	0.1289	0.6083	0.0775223	south_asian + east_asian	1.09948e-05	0.000543559	0.00231058	0.101321	0.000709029	0.00263922	0.0993621	0.000614735	0.115508	0.13131
rs1940026	11	132309373	0.8222	0.6863	0.06338	0.3093	0.1689	0.197081	european + south_asian	0.0125826	0.334482	0.141186	0.232018	0.232383	0.0728532	0.144543	0.0535184	0.0140101	0.0137017
rs7020934	9	34261117	0.2667	0.3221	0.3294	0.634	0.90868	0.132121	european + east_asian	0.00184893	0.00235211	0.0698381	0.234923	3.03289e-05	0.0495659	0.199264	0.0472046	0.194865	0.0564653
rs4925479	1	229555500	0.08889	0.5962	0.6754	0.5625	0.7078	0.112939	african_san + african_non_san	0.155467	0.199979	0.13845	0.220299	0.00339116	0.000582641	0.00688367	0.00677456	0.000615434	0.0114458
rs17236557	15	59602998	0.8556	0.4712	0.07277	0.2396	0.4771	0.159756	african_san + european	0.0865753	0.353771	0.206864	0.0842489	0.109107	0.0296726	1.74517e-05	0.0276071	0.111684	0.0311047
rs1461356	1	61037015	0.4778	0.4612	0.4057	0.7268	0.6256	0.0289918	european + south_asian	0.000138301	0.00263741	0.0327796	0.0110833	0.00156878	0.0370951	0.0136807	0.0535077	0.0244017	0.00586483
rs1452528	6	79098360	0.2111	0.3846	0.5188	0.5206	0.07306	0.0765314	south_asian + east_asian	0.0181908	0.0522879	0.0528556	0.0202745	0.00911844	0.00936219	0.0739815	1.62252e-06	0.130415	0.131264
rs902910	4	189020348	0.03333	0.1699	0.07512	0.3299	0.1187	0.0412322	european + south_asian	0.0276865	0.00436273	0.0837129	0.0136969	0.0106896	0.0173076	0.00266588	0.0534656	0.00273369	0.0330794
rs10501011	11	25540483	0.3222	0.1154	0.6103	0.5876	0.879	0.152846	african_non_san + east_asian	0.0322974	0.0423021	0.0359552	0.174053	0.141904	0.130681	0.329846	0.000268175	0.0493736	0.0566325
rs4957986	5	111206807	0.03333	0.101	0.5915	0.2708	0.1507	0.107092	european + south_asian	0.00953908	0.209799	0.0611812	0.0221477	0.143303	0.0245592	0.00282286	0.0534559	0.109424	0.0109615
rs12308347	12	108661689	0.1889	0.4087	0.8239	0.8385	0.997717	0.229536	african_san + east_asian	0.0293412	0.218039	0.229385	0.425237	0.0949415	0.103009	0.261847	0.000189955	0.0598662	0.0542074
rs7498886	16	62079202	0.1778	0.05882	0.5	0.6907	0.6667	0.151918	african_non_san + south_asian	0.0176695	0.059709	0.141186	0.128742	0.133967	0.240317	0.22489	0.0190088	0.0143685	0.000330232
rs7148455	14	93602336	0.7222	0.1827	0.2981	0.3351	0.516	0.0759678	african_san + african_non_san	0.155455	0.0928865	0.077207	0.0227537	0.00918613	0.0153058	0.0629943	0.00079125	0.0248264	0.0168368
rs13424851	2	241113670	0.03409	0.35	0.6103	0.7979	0.589	0.162966	african_san + south_asian	0.0911094	0.219864	0.352974	0.207379	0.0343288	0.106796	0.028952	0.0213935	0.00023625	0.0260522
rs9369325	6	41995297	0.08889	0.2452	0.5399	0.3454	0.02283	0.100553	european + east_asian	0.0226885	0.127611	0.0510134	0.011011	0.0463951	0.00605297	0.0610196	0.0192985	0.194829	0.100871
rs10445209	17	66314827	0.05556	0.01456	0.615	0.4948	0.4292	0.161587	african_non_san + european	0.00661022	0.19734	0.134511	0.104978	0.251625	0.182855	0.149716	0.00733099	0.0173965	0.00216578
rs2900385	12	10391616	0.1222	0.351	0.01408	0.201	0.137	0.049036	european + south_asian	0.0374545	0.0261564	0.00577798	0.000242838	0.11419	0.0142111	0.0318752	0.0534465	0.0309973	0.00366423
rs2554704	8	3920312	0.1889	0.1442	0.1761	0.1701	0.662	0.0898582	south_asian + east_asian	0.00180386	0.000137294	0.000300087	0.119828	0.000947048	0.000633669	0.148141	3.14399e-05	0.12742	0.131113
rs12595731	15	32087882	0	0.01485	0.1573	0.4536	0.05936	0.114229	european + south_asian	0.00517439	0.057877	0.190963	0.0210266	0.0371518	0.161287	0.00740346	0.0534114	0.0128253	0.112324
rs10282436	7	25873110	0.02222	0.2163	0.169	0.4691	0.4748	0.0903106	european + south_asian	0.0510767	0.0349014	0.15862	0.161475	0.00180177	0.0360995	0.0376176	0.0533846	0.0552065	1.62964e-05
rs8109247	19	33490685	0.4556	0.01961	0.2723	0.1186	0.3037	0.074151	african_san + african_non_san	0.155445	0.0182909	0.0728718	0.0123095	0.0746027	0.0209958	0.087162	0.0192	0.000601257	0.0264298
rs964785	8	53561892	0.05556	0.08654	0.2854	0.1804	0.6744	0.127316	south_asian + east_asian	0.00183132	0.0503699	0.0195953	0.233435	0.0341063	0.00970111	0.201555	0.00776634	0.0778389	0.131059
rs16971853	15	80518672	0.3333	0.524	0.831	0.5309	0.4658	0.0574416	european + south_asian	0.0186878	0.134194	0.0200341	0.00918022	0.0555937	2.38772e-05	0.00169475	0.0533846	0.0758799	0.00212053
rs10504326	8	62408665	0	0.08173	0.7136	0.6649	0.5344	0.230497	african_san + european	0.0291963	0.352106	0.317034	0.235065	0.231118	0.200343	0.130667	0.00138521	0.0172343	0.00889817
rs58644	5	141791827	0.3667	0.5096	0.1127	0.3093	0.7009	0.0867665	european + east_asian	0.0104073	0.0460842	0.00184226	0.0572227	0.0974746	0.0209066	0.0192941	0.0299472	0.194561	0.0787755
rs2059271	16	6085403	0.3667	0.01942	0.3991	0.6082	0.3379	0.0981485	african_non_san + south_asian	0.114155	0.000555467	0.0294709	0.000454464	0.128765	0.239455	0.101653	0.0220248	0.00201363	0.0371043
rs1891931	1	165160578	0.01111	0.02404	0.3333	0.07732	0.0137	0.0758057	european + south_asian	0.00123874	0.110599	0.0145074	6.85671e-05	0.0944399	0.00773998	0.000730997	0.0533433	0.106955	0.0127971
rs2236611	21	33685280	0.04444	0.06731	0.7207	0.6598	0.4361	0.197402	african_non_san + european	0.00124766	0.278259	0.237262	0.118008	0.251048	0.21154	0.0984091	0.00217098	0.0421785	0.0254785
rs2204738	4	172494233	0.3667	0.2788	0.77	0.8557	0.98858	0.193549	african_non_san + east_asian	0.0044288	0.0855483	0.133274	0.268833	0.12641	0.18182	0.32984	0.00607923	0.0674845	0.0359502
rs3756450	5	1448148	0.2	0.399	0.1174	0.3969	0.4863	0.0469641	european + south_asian	0.0239368	0.00645044	0.0234767	0.0465157	0.0540075	2.30085e-06	0.0038667	0.0533312	0.0851816	0.00405725
rs7561602	2	53436121	0.04444	0.1019	0.3404	0.4072	0.02055	0.0900915	south_asian + east_asian	0.00624042	0.0781595	0.105361	0.00232153	0.0430905	0.0647484	0.0156201	0.00238534	0.101377	0.131048
rs4756347	11	36772853	0.04444	0.5149	0.3821	0.4536	0.7032	0.112867	african_san + african_non_san	0.155387	0.0948123	0.125935	0.26599	0.0089403	0.0018819	0.0187553	0.0026296	0.052899	0.0323214
rs1465070	12	77790549	0.1556	0.3894	0.277	0.5979	0.4087	0.0484157	european + south_asian	0.0353395	0.0109856	0.109373	0.040631	0.00713346	0.0219001	0.000194174	0.0533259	0.00966806	0.0180075
rs1439524	1	242531619	0.8778	0.4515	0.09624	0.09278	0.156	0.213897	african_san + south_asian	0.108042	0.348796	0.35261	0.290445	0.0844815	0.0866966	0.0533021	1.74873e-05	0.00408436	0.00463145
rs1476697	7	25476316	0.01111	0.1875	0.3555	0.5677	0.8333	0.203409	african_san + east_asian	0.0517434	0.120455	0.229121	0.425165	0.0180638	0.079612	0.226335	0.0228264	0.124517	0.0431564
rs811322	3	138329862	0.4	0.4369	0.4836	0.1804	0.01142	0.0958952	european + south_asian	0.000699591	0.0035469	0.0298251	0.140497	0.00109779	0.0394352	0.158327	0.0532816	0.182064	0.0487879
rs440826	1	76120300	0.4333	0.3689	0.6502	0.4227	0.0787	0.0797579	european + east_asian	0.00215993	0.0238842	5.73708e-05	0.0889285	0.0401196	0.00151383	0.0647004	0.026252	0.194483	0.0847372
rs721257	3	7839818	0.1111	0.4466	0.5236	0.3969	0.8744	0.135819	south_asian + east_asian	0.0737428	0.104435	0.0564152	0.32967	0.00297009	0.00126664	0.108019	0.00809995	0.0767248	0.131045
rs7742883	6	16258216	0.1222	0.1364	0.6103	0.2887	0.08447	0.094824	european + south_asian	0.000223981	0.13698	0.021731	0.00193017	0.127221	0.0176368	0.00346015	0.0532393	0.166729	0.0359647
rs12635533	3	139331061	0.1444	0.05392	0.3863	0.6804	0.5645	0.136499	african_non_san + south_asian	0.0118481	0.0386112	0.158001	0.101321	0.0885653	0.239193	0.171116	0.0441052	0.0160025	0.00716647
rs10910660	1	233242006	0.03333	0.4901	0.2099	0.3608	0.1279	0.0782734	african_san + african_non_san	0.155301	0.0401516	0.0963013	0.0160145	0.044059	0.0085761	0.0806351	0.0140848	0.0060381	0.0379163
rs708849	12	117864216	0.1333	0.08173	0.6103	0.2887	0.153	0.0914339	european + south_asian	0.00349485	0.129294	0.0184808	0.000395769	0.169151	0.0372308	0.00621574	0.0532393	0.11662	0.013551
rs10959258	9	10736580	0.02222	0.04808	0.6878	0.5258	0.2078	0.184837	african_non_san + european	0.00252157	0.286789	0.18802	0.048071	0.251014	0.15707	0.030527	0.0138255	0.121749	0.0558093
rs2236601	1	156629437	0.1222	0.009709	0.03286	0.2474	0.3288	0.0669074	european + south_asian	0.0300737	0.0147785	0.0132213	0.031476	0.0033932	0.0765692	0.110709	0.0531954	0.0837132	0.00404856
rs3793035	6	70694162	0.8667	0.5433	0.08451	0.1392	0.274	0.192342	african_san + european	0.0655657	0.350826	0.295069	0.193312	0.132669	0.0954105	0.0380686	0.00379764	0.0318393	0.0140642
rs10923574	1	119030698	0.1333	0.2308	0.7217	0.7423	0.242	0.148647	south_asian + east_asian	0.00806118	0.190621	0.203765	0.00980424	0.126228	0.137346	8.6869e-05	0.000270446	0.120131	0.131018
rs2249152	19	5061052	0.3333	0.4038	0.3341	0.5103	0.91096	0.104882	european + east_asian	0.00267273	3.59802e-07	0.0161533	0.194611	0.00261117	0.00572454	0.155341	0.0160025	0.194134	0.104964
rs7774391	6	6176625	0.3222	0.4663	0.6887	0.366	0.4174	0.0334034	european + south_asian	0.0109159	0.068761	0.00106306	0.00487137	0.0255806	0.00518561	0.00121252	0.0531857	0.0377201	0.00138677
rs1023943	18	46170879	0.1222	0.17	0.716	0.7423	0.92694	0.239429	african_non_san + east_asian	0.00229819	0.196011	0.212977	0.375555	0.160346	0.176035	0.329756	0.000437932	0.0400697	0.0324241
rs2279299	15	56968121	0.2333	0.775	0.3991	0.4794	0.4635	0.0649892	african_san + african_non_san	0.154914	0.0160328	0.0335235	0.0295938	0.0750098	0.0476981	0.052608	0.00327615	0.00211519	0.000126824
rs17488814	4	166283914	0	0.06311	0.3146	0.06701	0.004566	0.0755734	european + south_asian	0.0223864	0.123799	0.0238048	0.00158507	0.0554723	3.1261e-05	0.0155388	0.0531046	0.113031	0.0168203
rs1879494	2	108938515	0.3778	0.2981	0.5728	0.3814	0.863	0.0893518	south_asian + east_asian	0.00355502	0.0191832	6.87889e-06	0.13264	0.0389127	0.00387393	0.175751	0.0184705	0.0539309	0.130864
rs7933163	11	123036367	0.6556	0.7255	0.1714	0.08247	0.09132	0.188454	african_non_san + south_asian	0.0028627	0.127102	0.194104	0.186025	0.164932	0.238372	0.229642	0.00908842	0.00712366	0.000123439
rs7097254	10	126512248	0.04444	0.3798	0.6667	0.8144	0.7717	0.190786	african_san + south_asian	0.0938656	0.241678	0.352358	0.316638	0.0418371	0.102297	0.0810367	0.0143455	0.00685475	0.00139067
rs6755276	2	33941926	0	0.07692	0.3052	0.06186	0.2329	0.06424	european + south_asian	0.0274278	0.11959	0.0219327	0.0884133	0.0445624	0.000439837	0.024163	0.0530737	0.00333023	0.0307315
rs10492061	12	4991285	0.1	0.2961	0.162	0.4588	0.7215	0.114627	european + south_asian	0.031384	0.00425601	0.08497	0.218823	0.0128784	0.014166	0.093465	0.0530604	0.169094	0.0361642
rs17768132	2	46863249	0.5111	0.04327	0.3122	0.2629	0.1142	0.0762947	african_san + african_non_san	0.154724	0.0205783	0.0329026	0.0971505	0.0684164	0.0508887	0.00896488	0.00148437	0.0301372	0.0184757
rs10963807	9	18857089	0.3778	0.6298	0.02113	0.1546	0.1712	0.121591	african_non_san + european	0.0320989	0.116969	0.0326511	0.0273031	0.250187	0.124888	0.114791	0.0310648	0.0364796	0.000252689
rs11190790	10	102772283	0.1667	0.1845	0.6362	0.3608	0.07078	0.0977296	european + east_asian	0.00027368	0.120501	0.0246969	0.0112736	0.110125	0.0198638	0.0149753	0.0384175	0.193968	0.0667631
rs2427638	20	62900717	0.01111	0.08173	0.507	0.4278	0.8333	0.226037	african_san + east_asian	0.0158278	0.195021	0.154354	0.425165	0.118002	0.08468	0.322738	0.00315308	0.0622403	0.0920124
rs7916670	10	31086001	0.5111	0.4417	0.1737	0.4742	0.4863	0.0343336	european + south_asian	0.00241552	0.0653118	0.000681107	0.000307554	0.0432287	0.000531984	0.0010001	0.053051	0.0569404	7.33212e-05
rs3748276	12	32481577	0.1333	0.1298	0.2277	0.1495	0.6353	0.0892872	south_asian + east_asian	1.34036e-05	0.00760365	0.000270337	0.141787	0.00824845	0.000404053	0.144258	0.00502504	0.0874547	0.130852
rs1829555	3	55438194	0.3778	0.3606	0.009434	0.1856	0.07991	0.0783894	european + south_asian	0.000158797	0.133245	0.0231735	0.0671259	0.125343	0.0195467	0.0610744	0.0530108	0.016551	0.0124259
rs4979239	9	116121571	0.04444	0.4712	0.8099	0.6458	0.7592	0.176555	african_san + european	0.134117	0.348414	0.228466	0.306839	0.0641734	0.0155393	0.0446213	0.0171977	0.00190443	0.00772704
rs2714545	4	183935289	0.7	0.165	0.03066	0.03608	0.004566	0.206186	african_san + african_non_san	0.15464	0.282477	0.274832	0.328835	0.0278398	0.0246937	0.0517829	0.000113961	0.00550234	0.00707264
rs306416	13	26493476	0.03333	0.299	0.5751	0.2577	0.3174	0.0811739	european + south_asian	0.0716788	0.200415	0.0564644	0.0787781	0.0392812	0.00106218	0.000198509	0.0528725	0.0339986	0.00217764
rs666721	9	79282589	0.4444	0.09804	0.6604	0.7474	0.5982	0.115483	african_non_san + south_asian	0.0806152	0.0237848	0.0485765	0.0118963	0.182919	0.238191	0.14903	0.00455186	0.0020749	0.0127238
rs1403527	3	119506880	0.6333	0.6893	0.1268	0.201	0.002283	0.199549	african_non_san + east_asian	0.00175164	0.145372	0.0998746	0.288522	0.176182	0.126395	0.32689	0.00505893	0.0410728	0.0696989
rs1811272	2	56357846	0.3667	0.1587	0.2981	0.1649	0.6537	0.0737016	south_asian + east_asian	0.0285202	0.00265437	0.0265952	0.0417881	0.0139589	3.54315e-05	0.134129	0.0126063	0.0647992	0.130186
rs6713640	2	172065645	0.7222	0.3689	0.1948	0.5	0.3364	0.0668697	european + south_asian	0.0643763	0.147713	0.0262482	0.0766881	0.018954	0.00877137	0.000578508	0.0526944	0.0129696	0.0138214
rs1509461	5	42407860	0.4889	0.5051	0.4717	0.2113	0.002283	0.116373	european + east_asian	0.00013123	0.000148157	0.0432212	0.202906	0.000558184	0.0479909	0.211724	0.0384161	0.193732	0.0738341
rs6929360	6	3187793	0.4667	0.5816	0.004695	0.1031	0.2294	0.136004	african_non_san + european	0.00663125	0.185678	0.0861372	0.0314921	0.250133	0.136776	0.0660185	0.0289868	0.0767981	0.0146941
rs4324493	3	54261297	0.3	0.2885	0.2981	0.6186	0.5619	0.0438546	european + south_asian	7.96085e-05	2.15272e-06	0.0520257	0.0354165	5.55802e-05	0.0560515	0.0387813	0.0526781	0.0359599	0.00166263
rs335684	15	76194304	0.7111	0.2621	0.01408	0	0	0.246774	african_san + south_asian	0.104585	0.31731	0.350233	0.350233	0.0768583	0.100757	0.100757	0.00490471	0.00490471	0
rs1550617	11	27145929	0.8778	0.3558	0.385	0.3608	0.3265	0.0952787	african_san + african_non_san	0.154485	0.139334	0.151824	0.170651	0.000457115	1.35917e-05	0.000477544	0.00031309	0.00186806	0.000652202
rs9385608	6	132762095	0.2	0.2981	0.8436	0.8763	0.4014	0.173785	south_asian + east_asian	0.00646493	0.225169	0.252916	0.0244674	0.161625	0.186122	0.00588121	0.001112	0.109213	0.130173
rs3820439	1	201973565	0.07778	0.2476	0.2512	0.567	0.4338	0.0703833	european + south_asian	0.0276054	0.0285593	0.14993	0.0897721	8.65392e-06	0.0539482	0.0194789	0.0526334	0.0186767	0.00889755
rs2137497	4	123558254	0.1111	0.2452	0.5915	0.2732	0.2534	0.059549	european + south_asian	0.0156721	0.135689	0.0217132	0.0173638	0.0630998	0.000510568	4.49122e-05	0.0526042	0.0598967	0.000252684
rs6070538	20	57197938	0.02222	0.04369	0.6643	0.6598	0.5161	0.21306	african_non_san + south_asian	0.00184035	0.270824	0.26784	0.182828	0.241064	0.238187	0.15679	1.13134e-05	0.0114003	0.0106976
rs1720037	12	122382229	0.02222	0.2108	0.4716	0.2062	0.002283	0.107714	european + east_asian	0.0491271	0.15987	0.0475099	0.00474668	0.0385543	1.60279e-05	0.0736324	0.0400974	0.193679	0.0717816
rs6606891	15	27505136	0.06667	0.1923	0.6408	0.3196	0.09589	0.110233	european + south_asian	0.0181667	0.20078	0.0549837	0.0014364	0.107905	0.0107238	0.00957891	0.0526008	0.173612	0.0396911
rs6556377	5	158393580	0.1111	0.2788	0.1549	0.06186	0.4977	0.068623	south_asian + east_asian	0.0230087	0.0020879	0.00388528	0.0935736	0.0114263	0.0444734	0.0254824	0.0115297	0.0694014	0.13015
rs7405583	17	80938565	0.5556	0.06633	0.1754	0.25	0.1362	0.0761175	african_san + african_non_san	0.154374	0.0808683	0.0494872	0.102393	0.0144515	0.0334266	0.00683081	0.00417143	0.00146368	0.0105169
rs4669749	2	11692664	0.1	0.25	0.331	0.07732	0.1872	0.0295982	european + south_asian	0.0200174	0.0411694	0.000797763	0.00783492	0.00398892	0.0284346	0.00289405	0.052586	0.0136025	0.0135044
rs877069	5	7399053	0.1778	0.5196	0.7207	0.8093	0.993151	0.194835	african_san + east_asian	0.0664283	0.157821	0.215425	0.423963	0.0216558	0.0482321	0.188553	0.00548399	0.0938808	0.0582844
rs4586824	3	67894662	0.8778	0.4183	0.0967	0.2812	0.08676	0.197198	african_san + european	0.123134	0.348294	0.197769	0.359388	0.0716715	0.0103815	0.0777405	0.0287698	0.000148303	0.0328452
rs4887218	15	86807077	0.07778	0.07282	0.3944	0.3969	0.8257	0.181751	african_non_san + east_asian	4.41723e-05	0.0745363	0.0754702	0.320505	0.0778273	0.0787785	0.326233	3.26731e-06	0.102068	0.100976
rs2396676	7	113327166	0.1778	0.09804	0.7629	0.6959	0.6872	0.178232	african_non_san + european	0.00677163	0.18351	0.14398	0.139325	0.249212	0.204237	0.198867	0.00284853	0.00360193	4.43559e-05
rs11205415	1	249120684	0.6	0.6635	0.07981	0.3351	0.4771	0.0996564	european + south_asian	0.00216859	0.165314	0.035668	0.00761719	0.201335	0.054937	0.0178379	0.0525468	0.106287	0.0104928
rs967417	20	6620893	0.1	0.149	0.4085	0.3505	0.8379	0.155867	south_asian + east_asian	0.0027693	0.0662608	0.0470536	0.307108	0.0431296	0.0276972	0.261008	0.00178704	0.102754	0.129848
rs2183004	9	83255314	0.3222	0.2115	0.2207	0.5309	0.5114	0.0417635	european + south_asian	0.00787358	0.00654114	0.0224417	0.0185361	6.24592e-05	0.0560044	0.0498356	0.0524561	0.04648	0.000190478
rs13148138	4	127677801	0.3111	0.6971	0.5047	0.3144	0.01142	0.135467	european + east_asian	0.0764738	0.0195446	6.33326e-06	0.10055	0.0194428	0.0751423	0.312179	0.0188548	0.193252	0.101961
rs9371600	6	152790533	0.8667	0.3413	0.1958	0.232	0.4312	0.1272	african_san + african_non_san	0.154103	0.247624	0.221122	0.109963	0.013602	0.00733699	0.00426898	0.000975114	0.0327851	0.02264
rs687128	15	55984605	0.5	0.3702	0.5825	0.2656	0.2877	0.0313764	european + south_asian	0.00859474	0.00343048	0.029428	0.0238258	0.022761	0.00632876	0.00386181	0.0524129	0.0449235	0.000305143
rs9973369	2	157791556	0.7444	0.4087	0.1038	0.01031	0.002283	0.236232	african_san + south_asian	0.0589881	0.230702	0.349842	0.368425	0.0642304	0.146399	0.161648	0.023399	0.0326155	0.00139208
rs3813587	19	22799293	0.02222	0.1068	0.7618	0.7577	0.5457	0.238047	african_non_san + south_asian	0.0160358	0.341862	0.338593	0.198894	0.240105	0.237194	0.117123	1.15119e-05	0.026114	0.0250474
rs2498587	6	118026739	0.2222	0.2718	0.1714	0.4691	0.3858	0.0280878	european + south_asian	0.00165559	0.00204539	0.0342548	0.0159602	0.00735552	0.0210561	0.00738895	0.05239	0.0291605	0.00354862
rs1939471	11	95837084	0.3444	0.399	0.2324	0.3041	0.7991	0.0839759	south_asian + east_asian	0.00159673	0.00767735	0.000926967	0.110036	0.0162036	0.00494966	0.0862691	0.00328129	0.170747	0.12984
rs7934354	11	5565906	0.07778	0.1359	0.01408	0.1979	0.4171	0.0692661	european + south_asian	0.00447516	0.0126938	0.0156275	0.083179	0.0306324	0.00347265	0.0512227	0.052308	0.144598	0.0286777
rs1710313	10	127734513	0.1778	0.01942	0.6238	0.5469	0.3902	0.131733	african_non_san + european	0.0401109	0.108228	0.076367	0.0282523	0.249104	0.203656	0.124693	0.00304902	0.0275439	0.0123782
rs973966	2	59345615	0.8667	0.3413	0.3756	0.4485	0.2397	0.101987	african_san + african_non_san	0.154103	0.136258	0.102392	0.215803	0.000639682	0.0060259	0.00628483	0.00274488	0.010906	0.024434
rs6695728	1	114720926	0.4111	0.33	0.1127	0.3866	0.3767	0.0307832	european + south_asian	0.00353023	0.060345	0.00031297	0.000619731	0.0354603	0.00174303	0.00119373	0.0522872	0.0491628	5.19147e-05
rs1323974	13	94009478	0.7111	0.568	0.2324	0.3918	0.8311	0.0985695	european + east_asian	0.0111595	0.119888	0.0524885	0.010293	0.0600774	0.0156305	0.042241	0.0149174	0.192981	0.106253
rs12271278	11	27451759	0.5444	0.6779	0.1061	0.0567	0	0.215374	african_non_san + east_asian	0.00941014	0.117023	0.157835	0.240835	0.186272	0.234387	0.326115	0.00413934	0.0382582	0.0200644
rs10015266	4	41635833	0.8333	0.5097	0.06103	0.1458	0.01598	0.247473	african_san + european	0.0613243	0.34735	0.259944	0.415462	0.136574	0.0784172	0.188551	0.0099492	0.00729159	0.0322849
rs10017932	4	170237660	0.6	0.4126	0.507	0.6719	0.1804	0.0620986	south_asian + east_asian	0.0176665	0.00438128	0.00279459	0.0963319	0.00449157	0.0342649	0.0329743	0.0141211	0.0609349	0.129787
rs8094680	18	25235450	0.6889	0.5625	0.23	0.5412	0.2534	0.0690564	european + south_asian	0.00855853	0.110228	0.0115723	0.0984728	0.0591666	0.000229329	0.0504268	0.0522268	0.000373557	0.0440076
rs1042009	7	45703971	0.07778	0.1117	0.6573	0.7629	0.3607	0.176994	african_non_san + south_asian	0.00168515	0.199572	0.269888	0.0623776	0.169792	0.236379	0.0447226	0.00680003	0.0446702	0.0847222
rs4260241	2	88525965	0.03409	0.05288	0.1268	0.4072	0.4498	0.099454	european + south_asian	0.00106909	0.0153839	0.11547	0.13492	0.00858373	0.0979583	0.116298	0.0522114	0.0664442	0.000926633
rs2482579	10	110375178	0.8	0.3689	0.1174	0.09794	0	0.221749	african_san + east_asian	0.0994299	0.258674	0.277462	0.42281	0.0446437	0.0539255	0.148891	0.000493293	0.0425192	0.0352047
rs11126378	2	72901384	0.06667	0.555	0.1385	0.01546	0	0.148688	african_san + african_non_san	0.153755	0.00714096	0.00894455	0.0236809	0.100753	0.214383	0.247034	0.030315	0.050579	0.00538814
rs3748926	2	35012498	0.1444	0.2692	0.1564	0.4485	0.544	0.0598688	european + south_asian	0.0120196	0.000140899	0.0574742	0.0927115	0.00958628	0.0176063	0.0397313	0.0521834	0.0861094	0.00456734
rs460420	21	28183652	0.4	0.6154	0.1385	0.1649	0.6514	0.103362	south_asian + east_asian	0.0233872	0.04489	0.0348933	0.0320319	0.1283	0.111826	0.000697873	0.000677722	0.146507	0.129037
rs6581309	12	60645117	0.7444	0.4712	0.03521	0.01042	0.06193	0.237352	african_san + south_asian	0.0397762	0.308254	0.349619	0.273949	0.14388	0.177307	0.117946	0.0036346	0.00195515	0.0105075
rs1433779	5	162995063	0.02222	0.2212	0.05399	0.1959	0.6027	0.123567	european + east_asian	0.0528282	0.00354546	0.0439338	0.231825	0.0313123	0.000484989	0.0773983	0.0242802	0.192	0.0894431
rs1549896	5	144262743	0.2556	0.226	0.02113	0.2165	0.06164	0.0414496	european + south_asian	0.00059937	0.0665798	0.00106068	0.0374441	0.055567	6.54791e-05	0.0289107	0.0521337	0.00539041	0.0263223
rs12418581	11	9442388	0.03333	0.009615	0.5962	0.4479	0.2523	0.15564	african_non_san + european	0.00353661	0.212532	0.134867	0.0545501	0.248934	0.166804	0.0786665	0.011059	0.0619416	0.0212303
rs1840816	19	28722132	0.01111	0.1298	0.4929	0.1907	0.137	0.0841815	european + south_asian	0.0312901	0.187483	0.0529277	0.0337428	0.0806502	0.00346284	5.60591e-05	0.0520808	0.076741	0.00264107
rs757201	7	25308269	0.7556	0.2163	0.2254	0.06186	0.09132	0.153439	african_san + african_non_san	0.15361	0.148088	0.282316	0.250544	6.01588e-05	0.0261699	0.0153783	0.0286421	0.0173207	0.00154281
rs2992764	1	18804144	0.04444	0.3333	0.3756	0.5619	0.1009	0.0974389	south_asian + east_asian	0.0754314	0.0921454	0.179891	0.00605997	0.000977912	0.0266679	0.0414394	0.0175262	0.0545919	0.128906
rs10982097	9	116958144	0.01111	0.009804	0.2277	0.02577	0	0.0581639	european + south_asian	2.06174e-05	0.0669757	0.00152525	0.00386595	0.0686404	0.00188946	0.00340988	0.0520336	0.0862486	0.0090153
rs2532001	16	4169389	0.5111	0.7067	0.2254	0.07216	0.08447	0.150767	african_non_san + south_asian	0.0202472	0.0447383	0.127559	0.117749	0.121471	0.236357	0.223864	0.0241626	0.0195691	0.000262671
rs11709498	3	173180633	0.1667	0.1538	0.6043	0.6701	0.90972	0.195469	african_non_san + east_asian	0.000154611	0.10577	0.137409	0.313324	0.11336	0.145884	0.324914	0.00234352	0.0672946	0.0454294
rs4681869	3	58573534	0.04444	0.1796	0.5305	0.2216	0.4247	0.0821983	european + south_asian	0.0244214	0.163325	0.0367214	0.112954	0.0694809	0.00137708	0.0363999	0.0519917	0.00561869	0.0238764
rs2374589	7	92445480	0.8556	0.3365	0.07981	0.3247	0.06393	0.196087	african_san + european	0.148802	0.345472	0.155188	0.364647	0.0530061	7.86507e-05	0.0625336	0.0491794	0.000473454	0.0584154
rs12084862	1	246203214	0.2333	0.7621	0.2606	0.4588	0.8539	0.13853	european + east_asian	0.147196	0.000501158	0.0284763	0.209782	0.131724	0.0493486	0.0068444	0.0215294	0.191794	0.0906106
rs4711760	6	43995668	0.1889	0.1531	0.6127	0.2947	0.08945	0.0834746	european + south_asian	0.00113186	0.0972602	0.00768062	0.0105193	0.117679	0.0146222	0.00480149	0.0519379	0.163715	0.0354328
rs1551123	2	46721331	0.03333	0.1748	0.03991	0.1082	0.5731	0.119703	south_asian + east_asian	0.0291491	0.000153607	0.0111788	0.199286	0.0254122	0.00460133	0.0881056	0.00880718	0.191236	0.128887
rs17527619	10	72355806	0.4222	0.009901	0.08685	0.1804	0.1193	0.0719531	african_san + african_non_san	0.153594	0.0791616	0.0354659	0.0607433	0.0183365	0.0505222	0.0289056	0.00962598	0.00142907	0.00368508
rs11686691	2	84528756	0.3444	0.1214	0.7911	0.6649	0.8014	0.156697	african_non_san + european	0.0359487	0.105735	0.0522826	0.111297	0.248214	0.166418	0.256084	0.0101243	8.17476e-05	0.012007
rs1323771	9	85833127	0.01111	0.2692	0.2394	0.03093	0.004587	0.0764701	european + south_asian	0.083493	0.0715514	0.00248152	0.000704022	0.000585632	0.0626109	0.0934156	0.0519147	0.0810469	0.00556469
rs2665118	15	82396347	0.1111	0.09223	0.2394	0.03093	0.02511	0.0321155	european + south_asian	0.000487985	0.0145157	0.012872	0.0156501	0.0201607	0.00847934	0.0108038	0.0519147	0.0568025	0.000155737
rs4952479	2	41717994	0.04444	0.3495	0.5446	0.5573	0.8858	0.18005	african_san + east_asian	0.0817015	0.170664	0.177413	0.422205	0.0193792	0.0219464	0.164031	8.14935e-05	0.0752443	0.0705967
rs2485668	1	156101549	0.7667	0.2961	0.08685	0.02062	0	0.234851	african_san + south_asian	0.115796	0.263174	0.348519	0.394064	0.0369986	0.0829574	0.11555	0.0115537	0.0310859	0.00720005
rs4925258	20	59967761	0.5111	0.3317	0.2934	0.3093	0.8014	0.0779257	south_asian + east_asian	0.0166015	0.0248791	0.0212112	0.0478134	0.000853791	0.000288041	0.117347	0.000150111	0.136835	0.12851
rs4545147	8	1937654	0.2667	0.7647	0.2113	0.1134	0.2009	0.120929	african_non_san + south_asian	0.129879	0.00211307	0.0195383	0.00302909	0.162221	0.236115	0.168931	0.00892659	8.26362e-05	0.00730711
rs7628233	3	126395553	0.2889	0.4375	0.05924	0.2969	0.305	0.0436632	european + south_asian	0.0119982	0.0492639	3.86278e-05	0.000155215	0.105445	0.0106842	0.00943977	0.0519113	0.0546366	3.89841e-05
rs7463648	8	139141106	0.2889	0.3846	0.4859	0.2216	0.006881	0.084604	european + east_asian	0.00513868	0.0206142	0.002985	0.0978917	0.0052281	0.0158697	0.140746	0.0388996	0.191401	0.0702687
rs1473923	8	66184044	0.7667	0.2273	0.1958	0.4433	0.6307	0.10487	african_san + african_non_san	0.153516	0.173565	0.0559638	0.0110542	0.000744161	0.0265203	0.0857434	0.0359157	0.101466	0.0177639
rs6910780	6	73443379	0.06667	0.1779	0.7864	0.4794	0.4795	0.148897	european + south_asian	0.0148866	0.300501	0.117636	0.117681	0.199069	0.0529723	0.0530039	0.0519013	0.05187	5.00846e-09
rs6074969	20	15921963	0.1222	0.4167	0.2136	0.5206	0.3802	0.0495175	european + south_asian	0.057466	0.00755419	0.0961284	0.0459259	0.0242135	0.0054289	0.000694973	0.0519013	0.01679	0.00998867
rs2993561	13	96044531	0.1556	0.035	0.561	0.4175	0.7648	0.168354	african_non_san + east_asian	0.0226238	0.0934399	0.043147	0.201083	0.19046	0.119112	0.324372	0.0103366	0.023508	0.0639593
rs10828431	10	23623523	0.1889	0.233	0.08451	0.134	0.6096	0.0863382	south_asian + east_asian	0.00146265	0.0118005	0.00279429	0.0959311	0.0213374	0.00826123	0.0748068	0.00317045	0.166317	0.128483
rs6855458	4	79610032	0.1	0.04808	0.6831	0.5206	0.4335	0.147907	african_non_san + european	0.00501318	0.19464	0.11065	0.0753198	0.2479	0.154445	0.113439	0.01385	0.0319404	0.00380609
rs654128	6	117086378	0.01111	0.07692	0.1854	0.01031	0.05479	0.0313616	european + south_asian	0.0143887	0.0509689	7.55226e-06	0.00813835	0.0132532	0.0149659	0.000999533	0.0518917	0.0211801	0.00859455
rs4066043	3	183279102	0.7045	0.4406	0	0.03608	0.1927	0.200257	african_san + european	0.0360445	0.345327	0.277969	0.139295	0.184251	0.128482	0.0362244	0.0126701	0.0719311	0.0328994
rs6754790	2	224965458	0.07955	0.5769	0.1714	0.3866	0.2922	0.0743163	african_san + african_non_san	0.153444	0.00980939	0.0705294	0.0392967	0.0914415	0.018243	0.0418638	0.0293553	0.0103377	0.00498035
rs7261954	20	55457631	0.1556	0.3284	0.434	0.6701	0.96347	0.184812	european + east_asian	0.0207039	0.0480384	0.144675	0.391513	0.00592381	0.0595723	0.255029	0.0284602	0.19135	0.0808023
rs900217	8	3454736	0.1778	0.2067	0.02347	0.2216	0.2055	0.025979	european + south_asian	0.000672818	0.0368291	0.00150293	0.000619543	0.0466144	0.000164928	1.10009e-06	0.0518565	0.0461979	0.000192963
rs10958604	8	40013811	0.1111	0.1875	0.8263	0.8454	0.7615	0.234234	african_non_san + south_asian	0.00579967	0.28593	0.302493	0.235933	0.220911	0.236014	0.175885	0.000332517	0.00321864	0.005607
rs2034732	2	3882061	0.3222	0.375	0.6056	0.6289	0.1484	0.0709313	south_asian + east_asian	0.00153573	0.0409424	0.0479235	0.0213814	0.0268396	0.0325887	0.0340841	0.000287274	0.117277	0.128409
rs1116323	13	100093868	0.3222	0.2981	0.1573	0.4485	0.2397	0.0226579	european + south_asian	0.000339391	0.0189506	0.00844762	0.00422306	0.0142766	0.0121491	0.00217183	0.0518021	0.00536629	0.024434
rs1714640	8	122007943	0.02222	0.05288	0.3286	0.07732	0	0.0728965	european + south_asian	0.00334467	0.0944915	0.0084714	0.00776328	0.0672481	0.00123361	0.0186859	0.0517999	0.130141	0.0275746
rs7129025	11	131565964	0.7045	0.4712	0.00237	0	0.002294	0.280227	african_san + south_asian	0.0283863	0.337699	0.345327	0.337906	0.193255	0.200211	0.193441	0.000822082	3.10343e-07	0.000795698
rs6862758	5	66876159	0.2	0.7379	0.3452	0.4021	0.7877	0.110906	african_san + african_non_san	0.153396	0.0134143	0.0246231	0.184376	0.0798571	0.0587669	0.00171582	0.0017305	0.103583	0.0796044
rs720489	20	11949114	0.6111	0.3918	0.1808	0.4794	0.621	0.0561585	european + south_asian	0.024243	0.100906	0.00877059	5.17963e-05	0.02773	0.00390704	0.0265058	0.0517981	0.105286	0.0101633
rs17676029	11	101483577	0.2222	0.05288	0.3333	0.3247	0	0.0805907	south_asian + east_asian	0.0321787	0.00773099	0.00664022	0.0839698	0.0689723	0.0658282	0.0186859	4.18791e-05	0.132289	0.128365
rs7479005	11	40831698	0.02222	0.09615	0.669	0.5361	0.8456	0.248603	african_san + east_asian	0.0131702	0.273966	0.19361	0.415974	0.189598	0.120375	0.318047	0.00925265	0.0215969	0.0580166
rs9300041	11	42239022	0	0.004902	0.5778	0.5258	0.285	0.191446	african_non_san + european	0.00170191	0.260668	0.230161	0.110669	0.247381	0.217192	0.0995636	0.00136732	0.0444025	0.0304259
rs940901	3	191966701	0.3556	0.4444	0.3685	0.6134	0.92922	0.105816	european + east_asian	0.00411359	9.00641e-05	0.0336429	0.198771	0.00298831	0.0143985	0.150328	0.0303057	0.191247	0.0762612
rs228285	17	36922510	0.3667	0.4455	0.2582	0.5722	0.4155	0.0220389	european + south_asian	0.00322219	0.00687609	0.0213489	0.00125064	0.019404	0.00805062	0.000458941	0.05177	0.0139421	0.0123301
rs7170211	15	92473766	0.02222	0.01456	0.2887	0.5773	0.7199	0.218687	african_non_san + east_asian	0.000409234	0.0782937	0.216808	0.309715	0.087017	0.228785	0.322924	0.0430761	0.0960945	0.0112109
rs1000025	6	134085319	0.03333	0.09709	0.7371	0.7423	0.8516	0.286747	african_non_san + south_asian	0.00868108	0.305459	0.309375	0.403483	0.231982	0.235554	0.322548	1.75547e-05	0.0101399	0.00932112
rs4234187	3	74743990	0.1111	0.2644	0.1972	0.5	0.6461	0.0903202	european + south_asian	0.0197349	0.00718805	0.0945156	0.164056	0.00318855	0.0297528	0.0754184	0.051754	0.107657	0.0109489
rs12927837	16	7413393	0.8	0.2621	0.0939	0.1856	0.2009	0.144187	african_san + african_non_san	0.153396	0.281572	0.202952	0.192122	0.0249915	0.00422694	0.00263768	0.00888492	0.011614	0.000187727
rs10509321	10	71985733	0.3667	0.03922	0.3404	0.3247	0	0.100615	south_asian + east_asian	0.0931619	0.000378365	0.000975288	0.147847	0.0825685	0.0764431	0.0137888	0.000138824	0.135553	0.128365
rs7844382	8	24729914	0.8222	0.625	0.05634	0.06186	0.01598	0.291953	african_san + european	0.0247189	0.343344	0.336363	0.405	0.202309	0.196475	0.255481	6.85182e-05	0.00617853	0.00749324
rs17169254	7	97681444	0.03333	0.1538	0.0939	0.3557	0.1507	0.043143	european + south_asian	0.0230203	0.00799916	0.0941852	0.0221477	0.00416947	0.0274195	9.30711e-06	0.0517297	0.00378731	0.0284108
rs791868	9	107059946	0.6556	0.2913	0.1854	0.4845	0.2179	0.068585	european + south_asian	0.0681255	0.118756	0.0150121	0.101051	0.00777287	0.0198104	0.00355818	0.0515537	0.000820857	0.0397344
rs5757611	22	39708357	0.02222	0.04369	0.1808	0.3144	0.7778	0.198857	european + east_asian	0.00184035	0.0388072	0.0886296	0.354898	0.0251318	0.0689048	0.32254	0.0120929	0.191149	0.112764
rs4737503	8	55071319	0.5222	0.2837	0.1854	0.4845	0.7306	0.0775578	european + south_asian	0.0299021	0.0639448	0.000710845	0.0234327	0.00676712	0.0214954	0.103507	0.0515537	0.158543	0.0321675
rs17534490	18	35605554	0.01111	0.03365	0.1901	0.366	0.009132	0.0902107	south_asian + east_asian	0.00303667	0.0527053	0.125204	4.88926e-05	0.0336289	0.0981588	0.00381272	0.019522	0.0550676	0.128291
rs4526604	1	42182144	0.4	0.6058	0.01415	0.02604	0.2133	0.152988	african_non_san + european	0.0213296	0.136399	0.121077	0.02074	0.246635	0.228113	0.0822513	0.000910732	0.0579347	0.0467713
rs1210347	20	20553512	0.6889	0.1582	0.05399	0.04688	0.1301	0.15279	african_san + african_non_san	0.153087	0.244681	0.253222	0.173399	0.0148858	0.0176798	0.000801131	0.000132049	0.00890545	0.0111298
rs4894505	3	175920884	0.06667	0.5	0.338	0.6562	0.4608	0.0924537	european + south_asian	0.127033	0.061303	0.210008	0.109423	0.0135436	0.0125623	0.000769701	0.0515184	0.00788228	0.0194897
rs3960769	4	106451799	0.08889	0.5	0.8638	0.866	0.6027	0.187486	african_san + south_asian	0.109529	0.343044	0.345188	0.158873	0.0798529	0.0810536	0.00533978	5.17772e-06	0.0450461	0.045973
rs12198921	6	4058782	0.04545	0.01442	0.5329	0.5876	0.653	0.20224	african_non_san + south_asian	0.00434741	0.163474	0.192915	0.231734	0.203653	0.235136	0.276268	0.0015189	0.00749159	0.00227213
rs10802951	1	241507247	0.2667	0.2157	0.05869	0.2947	0.04128	0.0437667	european + south_asian	0.00177902	0.0424636	0.000485524	0.0535983	0.0274592	0.00411716	0.0368049	0.0515177	0.000801759	0.063536
rs4792734	17	8208155	0.07778	0.4375	0.07042	0.1495	0.6301	0.12746	south_asian + east_asian	0.09126	9.87299e-05	0.00648141	0.183744	0.0966249	0.0516783	0.0187522	0.00814929	0.190794	0.128287
rs11781208	8	25740411	0.1667	0.0534	0.507	0.3505	0.7936	0.159379	african_non_san + east_asian	0.0171088	0.0670919	0.0224022	0.212478	0.142414	0.0750124	0.322619	0.012557	0.0461623	0.104277
rs1456633	5	29672338	0.08889	0.2424	0.1611	0.4526	0.3773	0.0483372	european + south_asian	0.0220168	0.00603464	0.0896939	0.0616446	0.00515887	0.0246465	0.0107019	0.0514889	0.0303534	0.00292271
rs9640779	7	117682101	0.1	0.233	0.8521	0.6701	0.2626	0.18204	european + east_asian	0.0163134	0.319934	0.186887	0.0229381	0.208559	0.0999531	0.000587841	0.0232302	0.189151	0.0859475
rs10944288	6	87651742	0.04444	0.5098	0.342	0.3351	0.4475	0.0696942	african_san + african_non_san	0.152832	0.0787786	0.0761201	0.123149	0.0144709	0.0157271	0.00194546	2.65763e-05	0.00583663	0.00664793
rs6850404	4	168576599	0.8333	0.5433	0.1385	0.1495	0.01606	0.229164	african_san + east_asian	0.0504503	0.266326	0.256771	0.41531	0.0958187	0.0895728	0.206814	0.00012273	0.0298193	0.0334462
rs871771	9	85209722	0.7222	0.4375	0.1009	0.366	0.4954	0.0910463	european + south_asian	0.0422515	0.218458	0.0654245	0.0272977	0.0762764	0.00266153	0.00168475	0.0514873	0.0992082	0.00856256
rs6485440	11	43686685	0.7614	0.3654	0.02123	0.1186	0.08447	0.190999	african_san + european	0.082125	0.343208	0.229136	0.261715	0.111369	0.0430802	0.0600758	0.0199618	0.0106522	0.00160296
rs4854587	3	133312288	0.04444	0.3447	0.1009	0.366	0.2785	0.0552552	european + south_asian	0.0798268	0.00605997	0.0882547	0.0554306	0.0448491	0.000247593	0.00255743	0.0514873	0.0264942	0.00439209
rs10106681	8	58266339	0.01111	0.02427	0.6315	0.4175	0.3578	0.167739	african_non_san + european	0.0012757	0.268252	0.149348	0.12149	0.246484	0.131179	0.104539	0.0231338	0.0379427	0.00187823
rs10889271	1	62400487	0.1444	0.2067	0.4225	0.3093	0.8005	0.118064	south_asian + east_asian	0.00336696	0.0492037	0.0197368	0.235339	0.0274131	0.00690912	0.188491	0.00692471	0.0776751	0.127983
rs9371942	6	156234522	0.1444	0.2692	0.03521	0.2474	0.2055	0.0288843	european + south_asian	0.0120196	0.0194457	0.00849994	0.0032468	0.059079	0.000310149	0.00280869	0.0513899	0.03746	0.00125421
rs919197	20	57480933	0.01111	0.02885	0.4695	0.6237	0.5913	0.199896	african_non_san + south_asian	0.00207942	0.175267	0.263265	0.24317	0.150423	0.235037	0.215609	0.0120431	0.00746401	0.000550439
rs12374260	4	47536566	0.02222	0.4567	0.4929	0.4531	0.8218	0.158728	african_san + african_non_san	0.152482	0.170687	0.150718	0.393327	0.000657034	6.53317e-06	0.0748256	0.000794549	0.0619279	0.076174
rs4237941	12	12721298	0.01111	0.1535	0.4718	0.3041	0.004587	0.119817	european + east_asian	0.0394759	0.176452	0.0980068	0.000704022	0.0610604	0.0163069	0.0474232	0.0148952	0.188573	0.108383
rs2314109	2	97243532	0.04444	0.2624	0.392	0.1186	0.153	0.0482971	european + south_asian	0.0499164	0.0989253	0.00949967	0.0174192	0.00958466	0.0171079	0.00917831	0.0512029	0.0369735	0.00126336
rs4900224	14	94763493	0	0.009709	0.25	0.08247	0.5297	0.14413	south_asian + east_asian	0.00337672	0.0956026	0.0294689	0.232378	0.0776124	0.0171254	0.209944	0.0263178	0.0418224	0.127861
rs10252253	7	143807304	0.7222	0.4038	0.1479	0.005155	0	0.225283	african_san + south_asian	0.0524951	0.17973	0.343924	0.358617	0.0422052	0.153137	0.165764	0.0445322	0.054214	0.00178992
rs7335330	13	40007199	0.2	0.3786	0.7582	0.4485	0.5205	0.0707145	european + south_asian	0.0196352	0.165499	0.0359137	0.0572075	0.0755004	0.00252067	0.0102076	0.0511404	0.0310651	0.00259675
rs10757392	9	23128281	0.2222	0.2548	0.7786	0.8474	0.97393	0.231499	african_non_san + east_asian	0.000731902	0.163971	0.212288	0.348547	0.144479	0.190546	0.32258	0.00391015	0.0495623	0.0269984
rs11814145	10	108355843	0.08889	0.401	0.7582	0.4485	0.2877	0.10883	european + south_asian	0.0700246	0.254856	0.0880588	0.0337204	0.0671403	0.00115476	0.00713149	0.0511404	0.115481	0.0139804
rs8078319	17	38629215	0.7222	0.1875	0.04695	0.1134	0	0.195933	african_san + african_non_san	0.152344	0.27611	0.207358	0.358617	0.0253531	0.00541741	0.0698404	0.00769649	0.0165538	0.0410065
rs12630592	3	119768246	0.2667	0.02885	0.6408	0.5052	0.4406	0.113731	african_non_san + european	0.0634948	0.0724102	0.030381	0.0166656	0.245704	0.16837	0.136525	0.00942618	0.0203154	0.00209421
rs4655141	1	23312025	0.5444	0.4183	0.1784	0.4742	0.1972	0.0496017	european + south_asian	0.00798307	0.0751405	0.0024669	0.0665323	0.0351118	0.00158154	0.0291718	0.0511404	0.000289745	0.0439863
rs1482153	1	99223397	0.3778	0.5385	0.816	0.8299	0.3447	0.0937006	south_asian + east_asian	0.0130619	0.104058	0.111909	0.000593666	0.0451326	0.0505507	0.0191687	0.000165792	0.119424	0.127752
rs2112867	5	32635409	0.3889	0.4808	0.3404	0.6134	0.90868	0.0938788	european + east_asian	0.00430234	0.00126983	0.0254163	0.161275	0.0102211	0.00889746	0.11626	0.0378279	0.188357	0.0634861
rs7957782	12	102516618	0.06818	0.02885	0.4883	0.6237	0.3676	0.144818	african_non_san + south_asian	0.00430573	0.120394	0.189332	0.0709386	0.159764	0.235037	0.103738	0.00931346	0.00745886	0.0331645
rs11780358	8	69557825	0.2	0.1923	0.1221	0.3969	0.5479	0.0595275	european + south_asian	4.70057e-05	0.00566155	0.0234767	0.0665476	0.00468295	0.0255815	0.0699628	0.0511218	0.107843	0.0114799
rs3922934	4	153548037	0.8111	0.3317	0.0493	0.06701	0.05936	0.219388	african_san + european	0.122916	0.342835	0.320471	0.32982	0.0710347	0.0589014	0.0638534	0.000718412	0.000246556	0.000123656
rs5994443	22	32275353	0.03333	0.3846	0.7371	0.6856	0.863	0.20772	african_san + east_asian	0.10638	0.305459	0.268755	0.414957	0.0645535	0.0462575	0.129298	0.00161625	0.0125589	0.0230001
rs10792305	11	60910618	0.3667	0.1394	0.3991	0.1237	0	0.0867262	european + south_asian	0.0351368	0.000555467	0.0412957	0.147847	0.0442525	0.000269835	0.0509258	0.0510773	0.163455	0.0449114
[truncated: 1 more rows]
