# Supplementary material for: A Panel of Ancestry Informative Markers for the Complex Five-Way Admixed South African Coloured Population
Source: PLoS One. 2013 Dec 20;8(12):e82224. doi: 10.1371/journal.pone.0082224 (PMC3869660; doi:10.1371/journal.pone.0082224)
Supplement: File S1 — AIM selection script. A zip file containing the python script we used to select AIMs (AIMs_generator.py), a text file with instructions for running the script, and two example input parameter files. (ZIP) [file pone.0082224.s018.zip]

Archive with 4 entries (4 files):
- aims_properties_mandatory.txt
- AIMs_generator.py
- README.txt
- aims_properties_all.txt
