# Supplementary material for: A Panel of Ancestry Informative Markers for the Complex Five-Way Admixed South African Coloured Population
Source: PLoS One. 2013 Dec 20;8(12):e82224. doi: 10.1371/journal.pone.0082224 (PMC3869660; doi:10.1371/journal.pone.0082224)
Supplement: File S1 — AIM selection script. A zip file containing the python script we used to select AIMs (AIMs_generator.py), a text file with instructions for running the script, and two example input parameter files. (ZIP) [file pone.0082224.s018.zip › aims_properties_mandatory.txt]

ldfile=sac.ld
posfile=sac.bim
populations=african_non_san,african_san,east_asian,european,south_asian
